# Supplementary material for: Transcriptome profiling of two super hybrid rice provides insights into the genetic basis of heterosis
Source: BMC Plant Biol. 2022 Jun 30;22:314. doi: 10.1186/s12870-022-03697-4 (PMC9245205; doi:10.1186/s12870-022-03697-4)
Supplement: Supplementary file 2 — Additional file 2: Table S1. QC and mapping summary of RNA-Seq. Table S2. All DEGs between hybrids and parents in both tissues. Table S3. GO enrichment analysis for differentially expressed genes in hybrids and parents. Table S4. KEGG enrichment analysis for differentially expressed genes in hybrids and parents. Table S5. QC and mapping summary of whole genome sequencing. Table S6. All ASEGs in both hybrids. Table S7. Important ASEGs related to agronomic trait. Table S8. GO enrichment analysis for allele-specific gene expression in hybrids. Table S9. Yield of several famous super-hybrid rice under different nitrogen treatments. Table S10. Types of genes for some important agronomic traits carried by parents. [file 12870_2022_3697_MOESM2_ESM.xlsx]

## Sheet: Table S1
Table S1. QC and mapping summary of RNA-Seq
Sample	Raw Bases Number	Clean Bases Number	Clean Reads Rate(%)	Clean Q30 Bases Rate(%)	Aligned Concordantly Exactly 1 time Rate(%)	Overall Alignment Rate(%s)	rRNA Rate(%)
LK638_L-1	7352040000	7150732200	97.26	92.31	87.15	93.91	1.79
LK638_L-2	6981017400	6821228700	97.71	92.32	87.77	94.11	1.46
LK638_L-3	6879178500	6696525300	97.34	92.66	88.1	94.23	1.67
LK638_P-1	6931791900	6772245300	97.7	92.65	86.31	93.28	2.88
LK638_P-2	7033917300	6944034900	98.72	93.61	87.56	93.93	0.93
LK638_P-3	7310276700	7137822900	97.64	93.31	86.02	93.47	3.95
JLYHZ_L-1	7270528200	7056983400	97.06	92.57	87.1	94.52	3.53
JLYHZ_L-2	7269370500	7106271900	97.76	92.82	86.31	94.55	4.26
JLYHZ_L-3	7067740800	6981515700	98.78	93.76	84.43	89.62	1.02
JLYHZ_P-1	6984605100	6843892500	97.98	94.38	87.07	93.94	1.82
JLYHZ_P-2	6224826600	6103017900	98.04	94.51	87.66	93.95	0.99
JLYHZ_P-3	6808877100	6672890100	98	92.8	86.9	93.73	1.5
LLYHZ_L-1	6901574100	6762205800	97.98	94.08	87.86	94.25	1.93
LLYHZ_L-2	7023210600	6873683700	97.87	94.44	85.52	94.55	4.73
LLYHZ_L-3	7220951100	7107453000	98.43	93.56	87.97	94.46	2.15
LLYHZ_P-1	7082681100	6942241800	98.02	94.56	87.02	93.88	2.24
LLYHZ_P-2	6571412700	6445051500	98.08	94.39	87.46	93.95	1.44
LLYHZ_P-3	7231403100	7100230200	98.19	94.48	87.02	94.04	2.39
HZ_L-1	6225071700	6084135900	97.74	94.22	86.82	93.71	2.32
HZ_L-2	6786628200	6690981900	98.59	93.68	87.93	94	0.83
HZ_L-3	6987614100	6806526900	97.41	91.96	73.74	79.95	1.5
HZ_P-1	6990810600	6869695200	98.27	94.16	86.15	93.01	1.54
HZ_P-2	7347720900	7183092000	97.76	94.74	86.73	93.41	1.51
HZ_P-3	6768258900	6652944600	98.3	94.77	86.73	93.26	1.33
J4155_L-1	6898936800	6779051100	98.26	94.65	60.2	95.88	22.56
J4155_L-2	7060268100	6925216500	98.09	93.09	88.02	94.25	0.99
J4155_L-3	6748332600	6615788700	98.04	94.36	86.94	94.4	3.05
J4155_P-1	6797917200	6659144400	97.96	94.41	87.47	93.86	1.29
J4155_P-2	7112202300	6977123100	98.1	94.53	87.39	93.84	1.34
J4155_P-3	7133700600	6999738300	98.12	94.62	87.88	93.93	0.98
L: leaf; P: panicle

## Sheet: Table S2
Table S2. All DEGs between hybrids and parents in both tissues.
Compare combination	Tissue	Direction	Gene	log2FoldChange	pvalue	padj
LK638SvsHZ	Leaf	down	Os12g0209000	1.66	8.57e-18	7.38e-17
LK638SvsHZ	Leaf	down	Os01g0275300	1.99	2.36e-12	1.43e-11
LK638SvsHZ	Leaf	up	Os11g0670100	5.08	0.00037	0.000974
LK638SvsHZ	Leaf	down	Os01g0785700	2.51	7.89e-16	6.05e-15
LK638SvsHZ	Leaf	down	Os09g0359800	3.44	1.62e-73	8.97e-72
LK638SvsHZ	Leaf	up	Os02g0101300	2.99	2.81e-05	8.66e-05
LK638SvsHZ	Leaf	up	Os02g0755900	2.15	0.000904	0.00224
LK638SvsHZ	Leaf	up	Os07g0436350	2.57	7.3e-05	0.000213
LK638SvsHZ	Leaf	down	Os07g0534700	3.06	0.00154	0.00366
LK638SvsHZ	Leaf	down	Os08g0504500	1.62	5.56e-19	5.18e-18
LK638SvsHZ	Leaf	down	Os10g0419600	1.8	4.94e-08	2.07e-07
LK638SvsHZ	Leaf	up	Os04g0454200	5.88	5.57e-06	1.87e-05
LK638SvsHZ	Leaf	up	Os03g0195475	4.24	1.13e-06	4.11e-06
LK638SvsHZ	Leaf	up	Os04g0652450	4.6	1.16e-07	4.71e-07
LK638SvsHZ	Leaf	up	Os05g0501001	8.58	1.64e-09	7.91e-09
LK638SvsHZ	Leaf	up	Os10g0208500	1.81	1.44e-23	1.71e-22
LK638SvsHZ	Leaf	up	Os12g0138800	3.92	6.99e-08	2.88e-07
LK638SvsHZ	Leaf	up	Os06g0114650	4.96	0.00245	0.0056
LK638SvsHZ	Leaf	up	Os11g0116200	2.59	1.33e-107	1.45e-105
LK638SvsHZ	Leaf	down	Os10g0495100	7.59	1.54e-05	4.9e-05
LK638SvsHZ	Leaf	up	Os08g0109300	2.52	4.2e-75	2.47e-73
LK638SvsHZ	Leaf	down	Os03g0586500	5.25	0	0
LK638SvsHZ	Leaf	up	Os03g0285300	3.18	2.32e-21	2.48e-20
LK638SvsHZ	Leaf	down	Os01g0730500	1.49	6.65e-12	3.91e-11
LK638SvsHZ	Leaf	down	Os02g0248440	6.88	0.000175	0.000485
LK638SvsHZ	Leaf	up	Os10g0567000	2.93	5.69e-39	1.26e-37
LK638SvsHZ	Leaf	up	Os08g0203600	1.3	8.87e-15	6.36e-14
LK638SvsHZ	Leaf	up	Os12g0190000	2.28	0.000413	0.00108
LK638SvsHZ	Leaf	up	Os05g0579000	1.11	3.79e-18	3.35e-17
LK638SvsHZ	Leaf	up	Os07g0204400	9.68	1.95e-12	1.19e-11
LK638SvsHZ	Leaf	up	Os03g0118100	8.27	5.83e-09	2.67e-08
LK638SvsHZ	Leaf	up	Os01g0290700	3.43	2.21e-18	1.97e-17
LK638SvsHZ	Leaf	up	Os01g0749100	1.59	2.2e-07	8.67e-07
LK638SvsHZ	Leaf	down	Os04g0591000	1.53	1e-55	3.63e-54
LK638SvsHZ	Leaf	down	Os03g0854200	3.09	3.1e-26	4.18e-25
LK638SvsHZ	Leaf	down	Os11g0256100	1.82	0.000128	0.000361
LK638SvsHZ	Leaf	down	Os02g0481000	2.19	7.05e-19	6.52e-18
LK638SvsHZ	Leaf	down	Os10g0544900	1.46	6.35e-05	0.000187
LK638SvsHZ	Leaf	up	Os07g0238800	1.16	1.19e-05	3.83e-05
LK638SvsHZ	Leaf	down	Os04g0376400	3.27	0.00267	0.00605
LK638SvsHZ	Leaf	down	Os05g0270850	1.91	0.00134	0.00322
LK638SvsHZ	Leaf	up	Os03g0257600	3.75	8.21e-09	3.7e-08
LK638SvsHZ	Leaf	up	Os04g0169666	2.33	4.2e-06	1.43e-05
LK638SvsHZ	Leaf	up	Os07g0252400	3.68	1.95e-12	1.19e-11
LK638SvsHZ	Leaf	up	Os10g0556100	7.54	0.000101	0.000291
LK638SvsHZ	Leaf	up	Os04g0635500	3.3	2.17e-26	2.94e-25
LK638SvsHZ	Leaf	up	Os03g0243950	9.85	1.01e-12	6.26e-12
LK638SvsHZ	Leaf	down	Os02g0129900	1.9	2.42e-30	3.88e-29
LK638SvsHZ	Leaf	down	Os05g0153400	5.13	5.24e-05	0.000156
LK638SvsHZ	Leaf	down	Os02g0266500	2.24	1.78e-17	1.51e-16
LK638SvsHZ	Leaf	down	Os01g0924000	1.52	1.48e-31	2.48e-30
LK638SvsHZ	Leaf	down	Os09g0501700	1.76	8.08e-14	5.42e-13
LK638SvsHZ	Leaf	up	Os07g0148800	5.89	2.8e-23	3.29e-22
LK638SvsHZ	Leaf	up	Os07g0160500	2.14	2.23e-13	1.46e-12
LK638SvsHZ	Leaf	down	Os03g0261900	1.77	1.19e-25	1.57e-24
LK638SvsHZ	Leaf	up	Os07g0576500	7.46	3.39e-06	1.17e-05
LK638SvsHZ	Leaf	down	Os09g0478000	1.94	0.000272	0.00073
LK638SvsHZ	Leaf	down	Os09g0570850	3.16	0.00438	0.00952
LK638SvsHZ	Leaf	down	Os01g0637600	2.53	1.73e-54	6.12e-53
LK638SvsHZ	Leaf	down	Os01g0908200	3.12	2.14e-58	8.21e-57
LK638SvsHZ	Leaf	down	Os02g0743100	1.17	7.78e-05	0.000226
LK638SvsHZ	Leaf	up	Os08g0564900	1.07	0.000222	0.000604
LK638SvsHZ	Leaf	down	Os06g0719600	3.02	2.16e-23	2.55e-22
LK638SvsHZ	Leaf	up	Os09g0345300	2.01	9.99e-06	3.26e-05
LK638SvsHZ	Leaf	down	Os06g0149400	2.12	4.36e-30	6.92e-29
LK638SvsHZ	Leaf	down	Os03g0634400	4.24	3.6e-34	6.67e-33
LK638SvsHZ	Leaf	down	Os01g0276500	1.23	1.08e-08	4.82e-08
LK638SvsHZ	Leaf	up	Os02g0778400	2.31	1.22e-05	3.95e-05
LK638SvsHZ	Leaf	up	Os12g0277000	2.64	6.45e-05	0.00019
LK638SvsHZ	Leaf	down	Os12g0562100	3.44	3.25e-31	5.39e-30
LK638SvsHZ	Leaf	up	Os07g0117300	5.27	7.77e-05	0.000226
LK638SvsHZ	Leaf	up	Os07g0626200	1.76	6.18e-06	2.07e-05
LK638SvsHZ	Leaf	down	Os01g0578500	7.48	4.15e-06	1.42e-05
LK638SvsHZ	Leaf	down	Os08g0278100	1.72	1.04e-06	3.82e-06
LK638SvsHZ	Leaf	up	Os03g0153400	2.42	1.21e-18	1.1e-17
LK638SvsHZ	Leaf	up	Os03g0146600	1.81	1.39e-06	5.02e-06
LK638SvsHZ	Leaf	down	Os09g0372400	1.1	4.37e-06	1.49e-05
LK638SvsHZ	Leaf	down	Os04g0453400	3.63	5.65e-51	1.81e-49
LK638SvsHZ	Leaf	up	Os06g0227250	4.9	0.00234	0.00536
LK638SvsHZ	Leaf	up	Os11g0284300	2.17	2.52e-35	4.9e-34
LK638SvsHZ	Leaf	down	Os05g0393900	3.73	0.000548	0.00141
LK638SvsHZ	Leaf	up	Os07g0152101	3.35	0.000833	0.00207
LK638SvsHZ	Leaf	down	Os11g0161700	2.5	2.36e-19	2.25e-18
LK638SvsHZ	Leaf	up	Os06g0717600	1.52	1.45e-09	7.04e-09
LK638SvsHZ	Leaf	down	Os08g0418600	7.71	1.88e-06	6.68e-06
LK638SvsHZ	Leaf	down	Os11g0677500	2.57	3.81e-10	1.94e-09
LK638SvsHZ	Leaf	down	Os03g0821100	1.81	5.31e-26	7.06e-25
LK638SvsHZ	Leaf	down	Os05g0557800	3	2.43e-12	1.47e-11
LK638SvsHZ	Leaf	up	Os02g0816300	1.45	5.08e-05	0.000152
LK638SvsHZ	Leaf	up	Os04g0465600	10.59	1.2e-14	8.51e-14
LK638SvsHZ	Leaf	up	Os04g0659100	1.69	1.66e-37	3.5e-36
LK638SvsHZ	Leaf	down	Os05g0519600	2.15	2.46e-55	8.85e-54
LK638SvsHZ	Leaf	down	Os10g0559900	1.81	6.12e-10	3.07e-09
LK638SvsHZ	Leaf	down	Os01g0764950	3.5	0.000334	0.000886
LK638SvsHZ	Leaf	up	Os02g0729300	2.02	2.05e-13	1.34e-12
LK638SvsHZ	Leaf	up	Os05g0482400	2.88	1.85e-06	6.58e-06
LK638SvsHZ	Leaf	up	Os03g0731900	2.69	3.3e-72	1.77e-70
LK638SvsHZ	Leaf	up	Os03g0851750	1.72	0.000257	0.000692
LK638SvsHZ	Leaf	up	Os08g0170700	5.44	3.67e-07	1.41e-06
LK638SvsHZ	Leaf	down	Os03g0844000	1.75	3.7e-11	2.04e-10
LK638SvsHZ	Leaf	down	Os06g0694600	2.43	5.23e-07	1.97e-06
LK638SvsHZ	Leaf	down	Os05g0565500	3.8	1.35e-06	4.9e-06
LK638SvsHZ	Leaf	up	Os01g0709500	4.64	2.18e-74	1.25e-72
LK638SvsHZ	Leaf	up	Os02g0244600	2.5	4.73e-27	6.59e-26
LK638SvsHZ	Leaf	up	Os08g0487100	5.18	0.000633	0.00161
LK638SvsHZ	Leaf	up	Os03g0843800	1.3	0.000383	0.00101
LK638SvsHZ	Leaf	down	Os10g0147250	5.02	1.27e-05	4.08e-05
LK638SvsHZ	Leaf	down	Os05g0156600	1.29	1.7e-06	6.07e-06
LK638SvsHZ	Leaf	up	Os06g0696600	3.29	2.31e-10	1.2e-09
LK638SvsHZ	Leaf	down	Os11g0209000	12.68	3.87e-34	7.16e-33
LK638SvsHZ	Leaf	up	Os09g0516700	1.37	9.71e-05	0.000279
LK638SvsHZ	Leaf	up	Os06g0640599	1.75	1.42e-08	6.23e-08
LK638SvsHZ	Leaf	up	Os12g0130300	2.93	0.00052	0.00134
LK638SvsHZ	Leaf	up	Os09g0272500	1.14	5.96e-07	2.23e-06
LK638SvsHZ	Leaf	down	Os03g0347200	1.09	3.73e-16	2.92e-15
LK638SvsHZ	Leaf	down	Os06g0137500	1.71	2.74e-31	4.55e-30
LK638SvsHZ	Leaf	up	Os09g0467400	1.25	0.00026	0.000701
LK638SvsHZ	Leaf	down	Os03g0655700	1.35	9.32e-24	1.12e-22
LK638SvsHZ	Leaf	up	Os05g0409500	1.84	7.62e-48	2.27e-46
LK638SvsHZ	Leaf	up	Os07g0131001	3.08	0.00122	0.00294
LK638SvsHZ	Leaf	up	Os05g0591550	4.32	5.82e-06	1.95e-05
LK638SvsHZ	Leaf	up	Os08g0444440	4.83	1.08e-09	5.3e-09
LK638SvsHZ	Leaf	up	Os06g0129100	1.45	0.00017	0.000472
LK638SvsHZ	Leaf	down	Os05g0508300	1.14	0.000181	0.000499
LK638SvsHZ	Leaf	down	Os08g0369200	1.05	0.000612	0.00156
LK638SvsHZ	Leaf	down	Os11g0562100	6.97	0.000143	0.000401
LK638SvsHZ	Leaf	up	Os04g0691800	2.94	2.3e-41	5.51e-40
LK638SvsHZ	Leaf	down	Os07g0163500	1.75	8e-20	7.83e-19
LK638SvsHZ	Leaf	up	Os05g0101600	1.98	1.75e-15	1.32e-14
LK638SvsHZ	Leaf	up	Os09g0525900	1.92	3.07e-29	4.71e-28
LK638SvsHZ	Leaf	up	Os02g0721800	1.65	1.04e-06	3.8e-06
LK638SvsHZ	Leaf	down	Os01g0158100	1.9	2.39e-10	1.24e-09
LK638SvsHZ	Leaf	up	Os04g0181901	7.16	2.09e-05	6.54e-05
LK638SvsHZ	Leaf	up	Os03g0726200	1.46	5.55e-20	5.47e-19
LK638SvsHZ	Leaf	down	Os07g0173100	2.36	9.24e-15	6.61e-14
LK638SvsHZ	Leaf	up	Os01g0823600	1.19	7.65e-13	4.8e-12
LK638SvsHZ	Leaf	up	Os02g0572900	1.67	4.97e-06	1.68e-05
LK638SvsHZ	Leaf	up	Os01g0658400	2.23	1.29e-23	1.55e-22
LK638SvsHZ	Leaf	up	Os02g0723400	5.83	1.71e-25	2.22e-24
LK638SvsHZ	Leaf	up	Os04g0509500	3.35	1.38e-06	4.99e-06
LK638SvsHZ	Leaf	up	Os05g0505383	8.72	1.36e-10	7.19e-10
LK638SvsHZ	Leaf	up	Os11g0118300	5.4	3.01e-122	4.25e-120
LK638SvsHZ	Leaf	up	Os06g0655100	1.16	1.11e-08	4.92e-08
LK638SvsHZ	Leaf	up	Os04g0529400	3.34	7.47e-21	7.74e-20
LK638SvsHZ	Leaf	down	Os09g0101800	2.4	9.19e-12	5.35e-11
LK638SvsHZ	Leaf	up	Os01g0663051	2.35	1.02e-14	7.31e-14
LK638SvsHZ	Leaf	up	Os07g0245100	5.33	1.47e-87	1.09e-85
LK638SvsHZ	Leaf	up	Os02g0593600	6.86	0.000135	0.000379
LK638SvsHZ	Leaf	up	Os01g0534900	1.48	1.57e-14	1.11e-13
LK638SvsHZ	Leaf	down	Os08g0359500	2	1.57e-35	3.07e-34
LK638SvsHZ	Leaf	down	Os03g0580200	6.85	0.000188	0.000519
LK638SvsHZ	Leaf	down	Os05g0566500	1.46	3.53e-20	3.53e-19
LK638SvsHZ	Leaf	down	Os11g0550800	2.65	3.34e-36	6.73e-35
LK638SvsHZ	Leaf	up	Os06g0548000	2.3	7.96e-22	8.71e-21
LK638SvsHZ	Leaf	down	Os06g0523100	1.2	1.1e-32	1.92e-31
LK638SvsHZ	Leaf	down	Os07g0583200	1.07	4.76e-15	3.48e-14
LK638SvsHZ	Leaf	up	Os11g0523800	1.36	3.51e-24	4.31e-23
LK638SvsHZ	Leaf	up	Os04g0604300	7.37	2.8e-10	1.44e-09
LK638SvsHZ	Leaf	down	Os11g0679900	3.57	9.97e-07	3.66e-06
LK638SvsHZ	Leaf	down	Os04g0431000	2.05	1.31e-16	1.05e-15
LK638SvsHZ	Leaf	down	Os05g0541900	2.27	9.21e-43	2.33e-41
LK638SvsHZ	Leaf	down	Os03g0852300	1.29	0.00428	0.00931
LK638SvsHZ	Leaf	down	Os04g0584700	7.23	1.05e-12	6.55e-12
LK638SvsHZ	Leaf	up	Os03g0161100	2.01	0.00028	0.000749
LK638SvsHZ	Leaf	down	Os02g0211800	8.27	1.55e-08	6.81e-08
LK638SvsHZ	Leaf	down	Os07g0626100	2.85	1.01e-21	1.1e-20
LK638SvsHZ	Leaf	up	Os07g0667300	1.3	0.000867	0.00215
LK638SvsHZ	Leaf	up	Os03g0584400	5.75	4.41e-06	1.5e-05
LK638SvsHZ	Leaf	up	Os11g0644800	1.33	1.14e-12	7.08e-12
LK638SvsHZ	Leaf	down	Os02g0203300	6.86	3.9e-08	1.65e-07
LK638SvsHZ	Leaf	down	Os03g0861700	1.79	9.95e-65	4.55e-63
LK638SvsHZ	Leaf	down	Os08g0515800	1.4	7.99e-13	5.01e-12
LK638SvsHZ	Leaf	down	Os12g0150100	1.71	5.36e-23	6.22e-22
LK638SvsHZ	Leaf	up	Os07g0669650	1.65	6.54e-12	3.84e-11
LK638SvsHZ	Leaf	up	Os01g0217800	1.08	3.82e-05	0.000116
LK638SvsHZ	Leaf	up	Os07g0614000	1.14	2.99e-12	1.8e-11
LK638SvsHZ	Leaf	up	Os05g0148900	8.47	2.08e-09	9.97e-09
LK638SvsHZ	Leaf	up	Os08g0410900	10.98	1.67e-18	1.51e-17
LK638SvsHZ	Leaf	down	Os03g0242100	1.39	2.67e-05	8.25e-05
LK638SvsHZ	Leaf	down	Os03g0192600	1.78	0.00222	0.00512
LK638SvsHZ	Leaf	up	Os05g0433900	4.43	0.0025	0.0057
LK638SvsHZ	Leaf	down	Os05g0446550	1.99	3.64e-08	1.54e-07
LK638SvsHZ	Leaf	up	Os02g0109100	2.17	2.59e-26	3.5e-25
LK638SvsHZ	Leaf	down	Os02g0521700	2.33	1.53e-43	3.97e-42
LK638SvsHZ	Leaf	up	Os01g0123900	1.08	1.66e-14	1.17e-13
LK638SvsHZ	Leaf	up	Os02g0571100	3.38	9.12e-81	5.91e-79
LK638SvsHZ	Leaf	down	Os10g0407100	4.01	4.31e-06	1.47e-05
LK638SvsHZ	Leaf	down	Os03g0728800	1.86	8.66e-16	6.63e-15
LK638SvsHZ	Leaf	down	Os12g0578000	2.46	8.35e-39	1.84e-37
LK638SvsHZ	Leaf	up	Os03g0708700	2.22	8.74e-07	3.22e-06
LK638SvsHZ	Leaf	up	Os12g0271600	1.89	6.8e-07	2.53e-06
LK638SvsHZ	Leaf	down	Os01g0343500	1.84	7e-09	3.18e-08
LK638SvsHZ	Leaf	up	Os10g0204100	1.06	5.45e-05	0.000162
LK638SvsHZ	Leaf	down	Os03g0725400	7.13	5.72e-52	1.89e-50
LK638SvsHZ	Leaf	down	Os10g0437200	3.27	9.79e-22	1.07e-20
LK638SvsHZ	Leaf	down	Os04g0320200	2.91	1.04e-12	6.44e-12
LK638SvsHZ	Leaf	up	Os04g0389901	1.2	3.21e-05	9.83e-05
LK638SvsHZ	Leaf	down	Os10g0124500	6.62	0.000556	0.00142
LK638SvsHZ	Leaf	down	Os10g0357850	2.31	2.02e-18	1.81e-17
LK638SvsHZ	Leaf	up	Os06g0216700	3.84	3.18e-08	1.35e-07
LK638SvsHZ	Leaf	up	Os11g0161000	1.9	0.00415	0.00907
LK638SvsHZ	Leaf	down	Os01g0116200	6.75	0.00055	0.00141
LK638SvsHZ	Leaf	up	Os08g0265500	1.93	1.19e-16	9.57e-16
LK638SvsHZ	Leaf	down	Os02g0489400	2.25	3.19e-31	5.3e-30
LK638SvsHZ	Leaf	down	Os03g0844700	1.57	8.38e-26	1.11e-24
LK638SvsHZ	Leaf	up	Os02g0505066	1.42	0.00145	0.00346
LK638SvsHZ	Leaf	down	Os01g0763000	2.22	1.37e-26	1.88e-25
LK638SvsHZ	Leaf	down	Os04g0605200	2.34	8.81e-05	0.000254
LK638SvsHZ	Leaf	up	Os07g0659900	1.87	0.000903	0.00224
LK638SvsHZ	Leaf	down	Os02g0318400	3.2	0.0021	0.00487
LK638SvsHZ	Leaf	up	Os10g0320100	2.63	5.93e-40	1.35e-38
LK638SvsHZ	Leaf	down	Os04g0620700	1.94	5.96e-30	9.4e-29
LK638SvsHZ	Leaf	down	Os10g0373400	6.98	0.000265	0.000712
LK638SvsHZ	Leaf	up	Os03g0617500	1.44	0.00215	0.00496
LK638SvsHZ	Leaf	up	Os09g0407300	1.74	3.02e-05	9.28e-05
LK638SvsHZ	Leaf	up	Os06g0193300	4.95	1.73e-09	8.34e-09
LK638SvsHZ	Leaf	up	Os04g0295400	1.62	8.2e-05	0.000238
LK638SvsHZ	Leaf	up	Os03g0760500	7.21	0.000966	0.00238
LK638SvsHZ	Leaf	up	Os09g0272200	10.19	1.05e-15	8.03e-15
LK638SvsHZ	Leaf	up	Os03g0789466	4.87	9.32e-05	0.000269
LK638SvsHZ	Leaf	up	Os07g0133500	4.15	0.00143	0.00342
LK638SvsHZ	Leaf	down	Os01g0600000	1.08	2.35e-08	1.01e-07
LK638SvsHZ	Leaf	up	Os05g0108300	2.29	1.86e-07	7.36e-07
LK638SvsHZ	Leaf	up	Os03g0603600	1.68	0.000124	0.000349
LK638SvsHZ	Leaf	down	Os03g0647400	4.18	1.44e-06	5.2e-06
LK638SvsHZ	Leaf	up	Os11g0180100	7.3	7.21e-06	2.39e-05
LK638SvsHZ	Leaf	up	Os02g0670500	2.81	2.58e-20	2.6e-19
LK638SvsHZ	Leaf	up	Os12g0132800	4.51	3.12e-69	1.59e-67
LK638SvsHZ	Leaf	up	Os10g0389800	1.2	1.87e-05	5.88e-05
LK638SvsHZ	Leaf	up	Os05g0451900	2.96	6.69e-08	2.77e-07
LK638SvsHZ	Leaf	up	Os02g0738900	1.15	0.00108	0.00264
LK638SvsHZ	Leaf	up	Os03g0720300	1.52	1.76e-10	9.23e-10
LK638SvsHZ	Leaf	down	Os02g0105900	2.1	1.14e-52	3.87e-51
LK638SvsHZ	Leaf	up	Os02g0655800	2.43	5.02e-06	1.7e-05
LK638SvsHZ	Leaf	up	Os10g0465175	7.98	6.17e-07	2.31e-06
LK638SvsHZ	Leaf	down	Os05g0592100	1.26	7.93e-31	1.29e-29
LK638SvsHZ	Leaf	down	Os03g0816600	2.64	3.67e-07	1.41e-06
LK638SvsHZ	Leaf	down	Os04g0475500	1.85	1.5e-34	2.82e-33
LK638SvsHZ	Leaf	down	Os07g0452700	1.34	6.05e-05	0.000179
LK638SvsHZ	Leaf	down	Os08g0449200	3.91	4.57e-06	1.55e-05
LK638SvsHZ	Leaf	down	Os11g0689000	7.4	8.93e-06	2.93e-05
LK638SvsHZ	Leaf	down	Os05g0487300	1.63	7.25e-11	3.91e-10
LK638SvsHZ	Leaf	down	Os09g0484800	1.64	2.74e-09	1.3e-08
LK638SvsHZ	Leaf	up	Os04g0337500	3.19	6.67e-12	3.92e-11
LK638SvsHZ	Leaf	up	Os08g0566900	2.08	4.41e-19	4.13e-18
LK638SvsHZ	Leaf	down	Os07g0687400	7.62	1.43e-06	5.17e-06
LK638SvsHZ	Leaf	up	Os07g0419500	1.53	7.23e-19	6.68e-18
LK638SvsHZ	Leaf	down	Os03g0815100	1.13	4.09e-08	1.73e-07
LK638SvsHZ	Leaf	up	Os04g0679900	3.74	1.33e-74	7.73e-73
LK638SvsHZ	Leaf	down	Os06g0481800	6.45	0.00297	0.00666
LK638SvsHZ	Leaf	down	Os06g0634600	1.45	1.29e-10	6.83e-10
LK638SvsHZ	Leaf	up	Os02g0483500	5.86	9.42e-05	0.000271
LK638SvsHZ	Leaf	up	Os05g0272800	4.33	1.2e-05	3.88e-05
LK638SvsHZ	Leaf	down	Os02g0606000	1.31	3.97e-24	4.87e-23
LK638SvsHZ	Leaf	down	Os01g0871800	10.35	2.16e-16	1.72e-15
LK638SvsHZ	Leaf	up	Os07g0208801	4.28	4.01e-16	3.13e-15
LK638SvsHZ	Leaf	down	Os04g0428900	1.89	3.38e-14	2.34e-13
LK638SvsHZ	Leaf	up	Os11g0247300	2.09	3.87e-15	2.84e-14
LK638SvsHZ	Leaf	up	Os01g0936600	1.41	0.000258	0.000695
LK638SvsHZ	Leaf	down	Os03g0848100	1.55	5.04e-21	5.28e-20
LK638SvsHZ	Leaf	down	Os10g0498300	1.17	3.17e-18	2.81e-17
LK638SvsHZ	Leaf	up	Os10g0208900	5.11	1.89e-12	1.15e-11
LK638SvsHZ	Leaf	up	Os11g0118400	9.48	2.5e-52	8.34e-51
LK638SvsHZ	Leaf	up	Os07g0511000	1.4	6.95e-07	2.59e-06
LK638SvsHZ	Leaf	up	Os07g0454700	1.67	7.37e-08	3.03e-07
LK638SvsHZ	Leaf	up	Os04g0572800	2.05	7.27e-06	2.41e-05
LK638SvsHZ	Leaf	up	Os02g0187700	3.83	0.000758	0.0019
LK638SvsHZ	Leaf	down	Os03g0586900	1.45	4.94e-19	4.62e-18
LK638SvsHZ	Leaf	down	Os09g0294300	2	4.6e-05	0.000138
LK638SvsHZ	Leaf	down	Os12g0159000	1.59	4.39e-11	2.41e-10
LK638SvsHZ	Leaf	up	Os04g0403600	4.36	5.99e-15	4.35e-14
LK638SvsHZ	Leaf	down	Os08g0156800	1.01	8.07e-10	4.01e-09
LK638SvsHZ	Leaf	down	Os07g0549800	3.15	1.2e-19	1.16e-18
LK638SvsHZ	Leaf	down	Os01g0959600	3.61	0.000464	0.0012
LK638SvsHZ	Leaf	up	Os01g0914700	8.36	6.86e-09	3.12e-08
LK638SvsHZ	Leaf	down	Os03g0178000	1.41	5.05e-24	6.15e-23
LK638SvsHZ	Leaf	up	Os01g0263900	6.2	7.78e-47	2.25e-45
LK638SvsHZ	Leaf	up	Os03g0192500	3.18	1.64e-43	4.26e-42
LK638SvsHZ	Leaf	up	Os01g0249200	4.02	3.12e-11	1.73e-10
LK638SvsHZ	Leaf	up	Os01g0256500	1.85	8.56e-09	3.85e-08
LK638SvsHZ	Leaf	down	Os05g0490800	1.8	1.84e-30	2.95e-29
LK638SvsHZ	Leaf	down	Os01g0886350	1.42	1.36e-07	5.46e-07
LK638SvsHZ	Leaf	down	Os03g0213500	1.43	1.1e-15	8.42e-15
LK638SvsHZ	Leaf	down	Os09g0522100	4.05	0.00276	0.00623
LK638SvsHZ	Leaf	up	Os08g0246700	8.58	2.92e-08	1.25e-07
LK638SvsHZ	Leaf	down	Os11g0125500	1.17	6.6e-05	0.000194
LK638SvsHZ	Leaf	up	Os01g0132000	5.04	3.03e-07	1.18e-06
LK638SvsHZ	Leaf	down	Os01g0883800	1.49	5.12e-11	2.79e-10
LK638SvsHZ	Leaf	up	Os04g0614300	7.25	1.41e-05	4.5e-05
LK638SvsHZ	Leaf	down	Os07g0285800	10.6	1.28e-17	1.09e-16
LK638SvsHZ	Leaf	down	Os03g0699200	1.38	5.78e-08	2.4e-07
LK638SvsHZ	Leaf	up	Os07g0162500	2.41	7.86e-19	7.24e-18
LK638SvsHZ	Leaf	up	Os05g0168300	2.78	4.64e-62	1.97e-60
LK638SvsHZ	Leaf	up	Os01g0567400	1.99	2.22e-07	8.74e-07
LK638SvsHZ	Leaf	up	Os07g0108900	4.35	5.25e-23	6.1e-22
LK638SvsHZ	Leaf	down	Os12g0608600	2.04	1.94e-15	1.46e-14
LK638SvsHZ	Leaf	down	Os02g0291500	3.99	8.6e-198	3.52e-195
LK638SvsHZ	Leaf	up	Os02g0678400	2.3	1.03e-27	1.48e-26
LK638SvsHZ	Leaf	down	Os05g0519800	1.51	3.78e-16	2.95e-15
LK638SvsHZ	Leaf	down	Os02g0834800	1.67	1.57e-09	7.58e-09
LK638SvsHZ	Leaf	down	Os03g0215900	2.09	1.78e-16	1.42e-15
LK638SvsHZ	Leaf	up	Os06g0165900	9.06	8.83e-12	5.15e-11
LK638SvsHZ	Leaf	down	Os07g0290800	4.76	0.00188	0.0044
LK638SvsHZ	Leaf	up	Os01g0813900	1.3	9.21e-20	8.97e-19
LK638SvsHZ	Leaf	up	Os07g0287400	7.71	1e-06	3.67e-06
LK638SvsHZ	Leaf	up	Os09g0538800	1.9	1.42e-24	1.78e-23
LK638SvsHZ	Leaf	down	Os01g0742100	5.2	1.48e-40	3.44e-39
LK638SvsHZ	Leaf	up	Os01g0194200	5.05	0.000238	0.000644
LK638SvsHZ	Leaf	down	Os04g0675600	2.01	0.00388	0.00852
LK638SvsHZ	Leaf	down	Os12g0601000	5.54	4.13e-06	1.41e-05
LK638SvsHZ	Leaf	down	Os08g0375800	1.19	0.00218	0.00502
LK638SvsHZ	Leaf	down	Os06g0274950	7.41	0.00285	0.00642
LK638SvsHZ	Leaf	up	Os01g0817100	1.28	2.28e-11	1.28e-10
LK638SvsHZ	Leaf	up	Os06g0140200	9.57	2.87e-12	1.73e-11
LK638SvsHZ	Leaf	up	Os02g0331200	1.67	0.00154	0.00366
LK638SvsHZ	Leaf	up	Os12g0616900	2.93	8.47e-46	2.39e-44
LK638SvsHZ	Leaf	up	Os01g0905200	2.14	1.3e-06	4.72e-06
LK638SvsHZ	Leaf	up	Os06g0654900	1.84	1.93e-12	1.18e-11
LK638SvsHZ	Leaf	down	Os04g0379400	3	1.34e-50	4.25e-49
LK638SvsHZ	Leaf	down	Os11g0153600	1.53	4.27e-32	7.32e-31
LK638SvsHZ	Leaf	up	Os06g0700700	4.11	1.94e-11	1.1e-10
LK638SvsHZ	Leaf	down	Os10g0466700	1.17	1.14e-08	5.07e-08
LK638SvsHZ	Leaf	down	Os11g0270700	1.43	0.000124	0.000349
LK638SvsHZ	Leaf	up	Os05g0427200	2.41	5.44e-24	6.61e-23
LK638SvsHZ	Leaf	down	Os09g0471100	4.83	1.05e-159	2.83e-157
LK638SvsHZ	Leaf	up	Os04g0281900	1.47	7.73e-08	3.17e-07
LK638SvsHZ	Leaf	up	Os02g0174800	2.39	1.49e-06	5.38e-06
LK638SvsHZ	Leaf	up	Os05g0146900	1.04	7.88e-06	2.6e-05
LK638SvsHZ	Leaf	down	Os01g0763700	1.07	1.08e-13	7.18e-13
LK638SvsHZ	Leaf	down	Os02g0704900	3.51	1.57e-187	5.83e-185
LK638SvsHZ	Leaf	up	Os01g0714900	1.58	3.26e-06	1.13e-05
LK638SvsHZ	Leaf	down	Os08g0522400	2.07	1.26e-16	1.02e-15
LK638SvsHZ	Leaf	down	Os07g0155200	3.47	0.000411	0.00108
LK638SvsHZ	Leaf	up	Os03g0103800	2.59	1.08e-32	1.89e-31
LK638SvsHZ	Leaf	down	Os04g0620000	3.33	1.51e-42	3.77e-41
LK638SvsHZ	Leaf	down	Os08g0436800	1.95	6.78e-48	2.02e-46
LK638SvsHZ	Leaf	down	Os07g0598100	2.08	7.17e-34	1.32e-32
LK638SvsHZ	Leaf	up	Os09g0566050	1.71	0.000117	0.000331
LK638SvsHZ	Leaf	down	Os04g0206700	3.41	0.00222	0.00512
LK638SvsHZ	Leaf	down	Os07g0608500	1.07	1.45e-12	8.94e-12
LK638SvsHZ	Leaf	down	Os09g0474051	1.57	2.4e-17	2.01e-16
LK638SvsHZ	Leaf	up	Os09g0572700	2.91	2.94e-11	1.64e-10
LK638SvsHZ	Leaf	up	Os01g0898500	1.85	0.000278	0.000746
LK638SvsHZ	Leaf	down	Os06g0603600	2.5	6.04e-101	5.68e-99
LK638SvsHZ	Leaf	up	Os01g0875300	7.64	3.71e-06	1.28e-05
LK638SvsHZ	Leaf	up	Os05g0521400	1.33	1.33e-10	7.04e-10
LK638SvsHZ	Leaf	up	Os10g0492400	4.17	9.21e-07	3.39e-06
LK638SvsHZ	Leaf	down	Os03g0781000	1.54	3.25e-13	2.09e-12
LK638SvsHZ	Leaf	up	Os07g0236700	1.91	0.000429	0.00112
LK638SvsHZ	Leaf	up	Os02g0801450	4.92	3.71e-20	3.69e-19
LK638SvsHZ	Leaf	down	Os09g0394500	1.29	1.95e-10	1.02e-09
LK638SvsHZ	Leaf	up	Os12g0566250	1.07	0.00092	0.00227
LK638SvsHZ	Leaf	up	Os07g0230700	2.37	2.15e-07	8.45e-07
LK638SvsHZ	Leaf	down	Os01g0293200	1.84	1.45e-08	6.38e-08
LK638SvsHZ	Leaf	down	Os11g0141000	1.27	8.92e-10	4.41e-09
LK638SvsHZ	Leaf	up	Os02g0721600	1.02	7.29e-09	3.3e-08
LK638SvsHZ	Leaf	up	Os05g0389400	1.47	6.46e-06	2.15e-05
LK638SvsHZ	Leaf	up	Os02g0625000	2.86	6.93e-28	1.01e-26
LK638SvsHZ	Leaf	down	Os02g0805200	1.99	5.19e-13	3.3e-12
LK638SvsHZ	Leaf	down	Os07g0578600	1.74	7.57e-16	5.81e-15
LK638SvsHZ	Leaf	up	Os04g0450100	5.07	8.86e-242	6.22e-239
LK638SvsHZ	Leaf	up	Os01g0743600	1.95	3.13e-07	1.21e-06
LK638SvsHZ	Leaf	down	Os05g0546500	2.09	6.52e-10	3.26e-09
LK638SvsHZ	Leaf	down	CAA34012	4.26	4.2e-23	4.9e-22
LK638SvsHZ	Leaf	up	Os08g0501132	6.91	7.14e-05	0.000209
LK638SvsHZ	Leaf	up	Os01g0143900	3.31	5.55e-08	2.32e-07
LK638SvsHZ	Leaf	up	Os04g0140400	6.59	0.000547	0.0014
LK638SvsHZ	Leaf	up	Os05g0495300	1.76	0.00239	0.00546
LK638SvsHZ	Leaf	up	Os01g0178200	2.74	1.15e-06	4.17e-06
LK638SvsHZ	Leaf	down	Os01g0934100	3.32	2.52e-45	6.97e-44
LK638SvsHZ	Leaf	up	Os06g0560000	6.1	1.84e-05	5.8e-05
LK638SvsHZ	Leaf	down	Os12g0507000	1.82	1.67e-11	9.5e-11
LK638SvsHZ	Leaf	down	Os03g0837800	3.02	1.55e-33	2.8e-32
LK638SvsHZ	Leaf	down	Os02g0595200	1.42	1.89e-05	5.95e-05
LK638SvsHZ	Leaf	up	Os07g0573450	4.65	0.00176	0.00414
LK638SvsHZ	Leaf	down	Os04g0663500	1.64	0.00131	0.00315
LK638SvsHZ	Leaf	up	Os09g0491708	1.65	8.8e-09	3.95e-08
LK638SvsHZ	Leaf	down	Os03g0673000	2.92	1.14e-07	4.61e-07
LK638SvsHZ	Leaf	up	Os07g0619400	2.36	2.81e-25	3.62e-24
LK638SvsHZ	Leaf	up	Os04g0580300	1.06	3.19e-05	9.77e-05
LK638SvsHZ	Leaf	up	Os11g0606500	7.69	0.000794	0.00198
LK638SvsHZ	Leaf	down	Os05g0414700	1.69	5.06e-28	7.41e-27
LK638SvsHZ	Leaf	down	Os07g0248900	10.95	1.16e-18	1.05e-17
LK638SvsHZ	Leaf	up	Os08g0109800	5.79	1.13e-06	4.13e-06
LK638SvsHZ	Leaf	down	Os01g0776300	9.44	2.69e-12	1.62e-11
LK638SvsHZ	Leaf	up	Os02g0198400	5.57	3.57e-13	2.29e-12
LK638SvsHZ	Leaf	down	Os07g0247100	1.16	6.44e-11	3.48e-10
LK638SvsHZ	Leaf	down	Os08g0500600	4.7	5.02e-06	1.7e-05
LK638SvsHZ	Leaf	down	Os01g0885500	1.98	1.03e-13	6.85e-13
LK638SvsHZ	Leaf	down	Os02g0749800	1.92	2.96e-22	3.3e-21
LK638SvsHZ	Leaf	down	Os12g0127200	2.93	0.000182	0.000503
LK638SvsHZ	Leaf	up	Os03g0267600	2.47	2.09e-23	2.47e-22
LK638SvsHZ	Leaf	down	Os08g0421700	2.84	0.000386	0.00101
LK638SvsHZ	Leaf	up	Os03g0625700	1.8	7.05e-05	0.000206
LK638SvsHZ	Leaf	down	Os08g0494375	2.75	0.000454	0.00118
LK638SvsHZ	Leaf	up	Os02g0585200	1.89	1.43e-08	6.29e-08
LK638SvsHZ	Leaf	down	Os05g0229475	1.65	0.000199	0.000546
LK638SvsHZ	Leaf	down	Os08g0540000	3.21	2.91e-05	8.96e-05
LK638SvsHZ	Leaf	up	Os05g0143500	2.73	4.18e-38	9e-37
LK638SvsHZ	Leaf	down	Os06g0270900	1.7	7.68e-35	1.47e-33
LK638SvsHZ	Leaf	down	Os06g0586300	10.76	4.28e-18	3.76e-17
LK638SvsHZ	Leaf	down	Os05g0513500	1.49	0.00307	0.00687
LK638SvsHZ	Leaf	up	Os06g0335900	3.81	7.08e-21	7.35e-20
LK638SvsHZ	Leaf	up	Os10g0396300	3.69	0.000234	0.000636
LK638SvsHZ	Leaf	down	Os01g0960800	1.18	2.75e-08	1.18e-07
LK638SvsHZ	Leaf	up	Os12g0577600	8.59	1.26e-12	7.76e-12
LK638SvsHZ	Leaf	up	Os07g0525900	7.41	1.12e-05	3.62e-05
LK638SvsHZ	Leaf	up	Os03g0211800	2.23	4.82e-09	2.23e-08
LK638SvsHZ	Leaf	up	Os12g0571600	7.51	4.41e-06	1.5e-05
LK638SvsHZ	Leaf	down	Os06g0702100	3.14	1.39e-09	6.78e-09
LK638SvsHZ	Leaf	up	Os05g0210600	7.98	0.000355	0.000937
LK638SvsHZ	Leaf	down	Os03g0137800	3.39	0.000228	0.000621
LK638SvsHZ	Leaf	up	Os10g0169800	1.7	2.18e-07	8.57e-07
LK638SvsHZ	Leaf	down	Os07g0459000	5.96	2.2e-21	2.35e-20
LK638SvsHZ	Leaf	down	Os06g0539400	2.52	1.7e-15	1.28e-14
LK638SvsHZ	Leaf	up	Os08g0450100	6.5	0.000583	0.00149
LK638SvsHZ	Leaf	up	Os10g0503100	1.1	0.000899	0.00223
LK638SvsHZ	Leaf	down	Os12g0194800	2.28	5.25e-09	2.42e-08
LK638SvsHZ	Leaf	down	Os10g0476000	4.5	2.12e-51	6.87e-50
LK638SvsHZ	Leaf	up	Os05g0568600	3.9	2.83e-24	3.5e-23
LK638SvsHZ	Leaf	up	Os03g0249700	2	1.13e-12	7.02e-12
LK638SvsHZ	Leaf	down	Os02g0196900	1.36	1.31e-10	6.96e-10
LK638SvsHZ	Leaf	up	Os12g0147800	2.69	1.21e-11	6.98e-11
LK638SvsHZ	Leaf	up	Os11g0163800	2.04	0.000128	0.000362
LK638SvsHZ	Leaf	up	Os03g0669300	1.67	2.58e-05	8e-05
LK638SvsHZ	Leaf	down	Os03g0846900	1.31	6.56e-10	3.28e-09
LK638SvsHZ	Leaf	down	Os03g0133000	1.06	1.7e-05	5.39e-05
LK638SvsHZ	Leaf	down	Os01g0949060	3.67	3.08e-30	4.92e-29
LK638SvsHZ	Leaf	down	Os06g0644600	2.62	4.53e-26	6.05e-25
LK638SvsHZ	Leaf	up	Os01g0880250	7.85	1.62e-07	6.46e-07
LK638SvsHZ	Leaf	up	Os02g0617300	1.23	0.00179	0.0042
LK638SvsHZ	Leaf	up	Os02g0276200	7.27	3.02e-05	9.28e-05
LK638SvsHZ	Leaf	up	Os03g0141200	2.88	3.06e-108	3.35e-106
LK638SvsHZ	Leaf	up	Os07g0153300	1.63	1.79e-17	1.51e-16
LK638SvsHZ	Leaf	up	Os10g0113900	1.95	9.5e-18	8.16e-17
LK638SvsHZ	Leaf	up	Os02g0782200	1.24	3.37e-08	1.43e-07
LK638SvsHZ	Leaf	up	Os01g0203800	2.18	7.99e-14	5.36e-13
LK638SvsHZ	Leaf	up	Os03g0112700	1.21	7.29e-13	4.59e-12
LK638SvsHZ	Leaf	up	Os03g0626700	5.76	0.00252	0.00574
LK638SvsHZ	Leaf	down	Os03g0764100	2.07	7.25e-77	4.39e-75
LK638SvsHZ	Leaf	down	Os02g0623932	4.64	1.21e-06	4.42e-06
LK638SvsHZ	Leaf	up	Os05g0414501	1.03	3.98e-06	1.36e-05
LK638SvsHZ	Leaf	up	Os09g0242600	9.21	2.81e-12	1.69e-11
LK638SvsHZ	Leaf	down	Os07g0549900	2.96	3.11e-36	6.28e-35
LK638SvsHZ	Leaf	up	Os10g0394700	2.15	2.39e-06	8.4e-06
LK638SvsHZ	Leaf	up	Os09g0555500	1.34	3.42e-07	1.32e-06
LK638SvsHZ	Leaf	up	Os01g0957800	7.03	0.000271	0.000727
LK638SvsHZ	Leaf	down	Os05g0502800	1.61	3.37e-12	2.02e-11
LK638SvsHZ	Leaf	down	Os02g0127700	1.81	3.04e-19	2.87e-18
LK638SvsHZ	Leaf	up	Os06g0268750	8.44	5.39e-08	2.25e-07
LK638SvsHZ	Leaf	down	Os07g0659100	2.29	3.9e-09	1.81e-08
LK638SvsHZ	Leaf	up	Os05g0121600	1.37	1.7e-26	2.32e-25
LK638SvsHZ	Leaf	down	Os03g0777500	2.82	1.55e-20	1.58e-19
LK638SvsHZ	Leaf	up	Os05g0512200	3.69	2.03e-97	1.82e-95
LK638SvsHZ	Leaf	down	Os06g0326500	3.76	1.66e-18	1.5e-17
LK638SvsHZ	Leaf	down	Os03g0284900	2.08	3.98e-33	7.1e-32
LK638SvsHZ	Leaf	down	Os04g0202800	3.69	0.0014	0.00334
LK638SvsHZ	Leaf	down	Os10g0395150	7.56	2.79e-06	9.73e-06
LK638SvsHZ	Leaf	up	Os02g0642200	7.35	1.64e-17	1.39e-16
LK638SvsHZ	Leaf	down	Os08g0206600	1.75	9.23e-61	3.78e-59
LK638SvsHZ	Leaf	up	Os11g0452400	1.46	2.66e-13	1.73e-12
LK638SvsHZ	Leaf	up	Os01g0291500	7.32	0.00337	0.00748
LK638SvsHZ	Leaf	up	Os11g0147500	3.08	5.94e-05	0.000176
LK638SvsHZ	Leaf	down	Os07g0466500	7.42	1e-20	1.03e-19
LK638SvsHZ	Leaf	down	Os05g0389300	1.64	8.04e-28	1.16e-26
LK638SvsHZ	Leaf	down	Os02g0305600	1.46	0.00239	0.00546
LK638SvsHZ	Leaf	down	Os04g0434900	1.21	0.000601	0.00153
LK638SvsHZ	Leaf	down	Os02g0599151	1.84	1.64e-06	5.86e-06
LK638SvsHZ	Leaf	down	Os10g0170000	2.56	7.34e-21	7.62e-20
LK638SvsHZ	Leaf	down	Os04g0532700	2.65	0.00191	0.00446
LK638SvsHZ	Leaf	up	Os04g0444900	2.69	3.51e-15	2.59e-14
LK638SvsHZ	Leaf	down	Os05g0497200	1.59	0.00249	0.00568
LK638SvsHZ	Leaf	up	Os04g0502800	2.21	4.42e-69	2.25e-67
LK638SvsHZ	Leaf	up	Os03g0431200	2.93	5.16e-19	4.81e-18
LK638SvsHZ	Leaf	up	Os03g0851600	1.46	6.56e-06	2.19e-05
LK638SvsHZ	Leaf	up	Os01g0818000	1.45	6.59e-08	2.73e-07
LK638SvsHZ	Leaf	down	Os01g0828300	2.13	3.08e-05	9.44e-05
LK638SvsHZ	Leaf	down	Os03g0855600	1.12	3.29e-16	2.58e-15
LK638SvsHZ	Leaf	up	Os04g0578600	2.53	1.65e-07	6.59e-07
LK638SvsHZ	Leaf	up	Os02g0580900	5.63	2.53e-34	4.71e-33
LK638SvsHZ	Leaf	up	Os01g0639200	3.11	1.07e-15	8.19e-15
LK638SvsHZ	Leaf	down	Os03g0338600	2.71	5.63e-16	4.36e-15
LK638SvsHZ	Leaf	up	Os01g0743100	6.01	0.0045	0.00976
LK638SvsHZ	Leaf	up	Os03g0407050	2.08	2.9e-20	2.91e-19
LK638SvsHZ	Leaf	down	Os10g0341800	4.92	8.79e-06	2.88e-05
LK638SvsHZ	Leaf	up	Os05g0583075	2.81	8.74e-74	4.9e-72
LK638SvsHZ	Leaf	down	CAA33971	2.4	1.1e-05	3.58e-05
LK638SvsHZ	Leaf	down	CAA33972	2.56	2.39e-06	8.41e-06
LK638SvsHZ	Leaf	up	Os07g0622400	6.54	0.00068	0.00172
LK638SvsHZ	Leaf	up	Os09g0423902	4.16	4.51e-06	1.54e-05
LK638SvsHZ	Leaf	down	Os03g0114550	7.95	0.000886	0.0022
LK638SvsHZ	Leaf	down	Os02g0673500	1.89	1.22e-05	3.94e-05
LK638SvsHZ	Leaf	up	Os02g0151300	6.03	0.00128	0.00308
LK638SvsHZ	Leaf	up	Os10g0133500	2.98	0.000317	0.000843
LK638SvsHZ	Leaf	down	Os01g0801800	2.12	8.12e-08	3.33e-07
LK638SvsHZ	Leaf	down	Os02g0770800	9.46	5.85e-12	3.45e-11
LK638SvsHZ	Leaf	up	Os02g0473200	2.17	1.03e-14	7.36e-14
LK638SvsHZ	Leaf	up	Os05g0405500	1.46	4.55e-14	3.11e-13
LK638SvsHZ	Leaf	up	Os01g0681600	2.39	3.01e-60	1.21e-58
LK638SvsHZ	Leaf	up	Os01g0973500	2.08	0.00241	0.00551
LK638SvsHZ	Leaf	up	Os03g0221200	5.05	2.36e-11	1.33e-10
LK638SvsHZ	Leaf	up	Os04g0584201	3.6	0.00013	0.000367
LK638SvsHZ	Leaf	up	Os07g0626400	1.62	4.15e-18	3.66e-17
LK638SvsHZ	Leaf	up	Os03g0648400	2.32	4.02e-49	1.24e-47
LK638SvsHZ	Leaf	up	Os08g0122000	1.43	5.64e-19	5.24e-18
LK638SvsHZ	Leaf	up	Os04g0566450	1.13	1.11e-07	4.5e-07
LK638SvsHZ	Leaf	down	Os07g0110100	2.86	3.69e-32	6.34e-31
LK638SvsHZ	Leaf	up	Os02g0158300	2.38	3.81e-06	1.31e-05
LK638SvsHZ	Leaf	up	Os06g0287000	1.35	0.00358	0.00792
LK638SvsHZ	Leaf	up	Os04g0630551	5.42	8.02e-13	5.02e-12
LK638SvsHZ	Leaf	up	Os07g0166700	4.41	1.08e-14	7.67e-14
LK638SvsHZ	Leaf	down	Os02g0586500	1.68	3.1e-13	2e-12
LK638SvsHZ	Leaf	down	Os01g0858700	2.92	9.43e-21	9.73e-20
LK638SvsHZ	Leaf	down	Os09g0481800	1.15	2.41e-12	1.46e-11
LK638SvsHZ	Leaf	up	Os08g0244500	6.83	0.000103	0.000294
LK638SvsHZ	Leaf	up	Os01g0926400	3.94	8.77e-15	6.3e-14
LK638SvsHZ	Leaf	up	Os11g0127700	1.05	2.31e-11	1.29e-10
LK638SvsHZ	Leaf	up	Os01g0359600	7.12	2.75e-09	1.3e-08
LK638SvsHZ	Leaf	down	Os12g0456100	1.82	0.000478	0.00124
LK638SvsHZ	Leaf	up	Os04g0460600	2.68	3.28e-06	1.13e-05
LK638SvsHZ	Leaf	down	Os04g0117100	1.68	4.62e-23	5.38e-22
LK638SvsHZ	Leaf	down	Os11g0256050	1.33	0.000143	0.000401
LK638SvsHZ	Leaf	down	Os03g0297600	1.7	5.91e-07	2.22e-06
LK638SvsHZ	Leaf	down	Os01g0769900	3.75	9.77e-62	4.09e-60
LK638SvsHZ	Leaf	down	Os05g0363600	1.88	0.00184	0.0043
LK638SvsHZ	Leaf	down	Os01g0549700	1.26	6.54e-15	4.74e-14
LK638SvsHZ	Leaf	down	Os02g0167200	4.03	0.00304	0.0068
LK638SvsHZ	Leaf	down	Os04g0368800	2	9.18e-05	0.000265
LK638SvsHZ	Leaf	up	Os06g0699600	1.71	2.57e-09	1.22e-08
LK638SvsHZ	Leaf	up	Os07g0185200	1.32	2.64e-13	1.71e-12
LK638SvsHZ	Leaf	up	Os06g0318566	4.56	9.93e-05	0.000285
LK638SvsHZ	Leaf	up	Os02g0498700	1.08	0.00218	0.00502
LK638SvsHZ	Leaf	up	Os06g0506000	1.52	2.53e-07	9.88e-07
LK638SvsHZ	Leaf	down	Os08g0497300	3.69	4.67e-25	5.95e-24
LK638SvsHZ	Leaf	down	Os02g0538000	1.17	5.97e-42	1.46e-40
LK638SvsHZ	Leaf	down	Os03g0734500	6.57	0.000772	0.00194
LK638SvsHZ	Leaf	up	Os06g0687800	2.71	5.09e-45	1.4e-43
LK638SvsHZ	Leaf	down	Os07g0158300	2.61	1.26e-97	1.14e-95
LK638SvsHZ	Leaf	up	Os02g0234750	4.44	9.51e-05	0.000274
LK638SvsHZ	Leaf	up	Os11g0132000	1.02	0.000106	0.000303
LK638SvsHZ	Leaf	up	Os07g0586700	1.72	0.000426	0.00111
LK638SvsHZ	Leaf	down	Os02g0114700	1.26	2.19e-05	6.83e-05
LK638SvsHZ	Leaf	up	Os01g0694900	1.18	0.00312	0.00697
LK638SvsHZ	Leaf	up	Os07g0600700	4.42	6.44e-23	7.44e-22
LK638SvsHZ	Leaf	down	Os08g0520200	4.69	0.00117	0.00285
LK638SvsHZ	Leaf	up	Os05g0119200	1.93	3.62e-05	0.00011
LK638SvsHZ	Leaf	up	Os01g0718300	2.88	7.31e-31	1.19e-29
LK638SvsHZ	Leaf	down	Os09g0267300	6.81	2.61e-10	1.35e-09
LK638SvsHZ	Leaf	up	Os05g0123100	2.24	3.1e-09	1.46e-08
LK638SvsHZ	Leaf	up	Os01g0889900	4.54	2.78e-16	2.19e-15
LK638SvsHZ	Leaf	down	Os04g0118900	1.38	5.63e-07	2.12e-06
LK638SvsHZ	Leaf	up	Os01g0175733	7	5.75e-05	0.00017
LK638SvsHZ	Leaf	up	Os03g0752300	3.04	2.36e-26	3.21e-25
LK638SvsHZ	Leaf	down	Os03g0688200	1.69	2.45e-31	4.08e-30
LK638SvsHZ	Leaf	up	Os11g0657000	2.63	9.02e-05	0.00026
LK638SvsHZ	Leaf	down	Os02g0121000	2.56	2.22e-50	7.01e-49
LK638SvsHZ	Leaf	down	Os03g0769400	1.44	8.27e-14	5.54e-13
LK638SvsHZ	Leaf	down	Os07g0170300	1.91	6.08e-29	9.2e-28
LK638SvsHZ	Leaf	up	Os02g0801255	10.04	1.56e-15	1.18e-14
LK638SvsHZ	Leaf	down	Os07g0165700	3.77	9.32e-23	1.07e-21
LK638SvsHZ	Leaf	down	Os04g0247700	8.96	1.01e-16	8.16e-16
LK638SvsHZ	Leaf	down	Os02g0714300	1.36	1.05e-09	5.15e-09
LK638SvsHZ	Leaf	down	Os09g0570900	3.4	1.02e-177	3.53e-175
LK638SvsHZ	Leaf	up	Os04g0629700	3.01	6.59e-06	2.2e-05
LK638SvsHZ	Leaf	up	Os10g0572100	1.34	5.35e-07	2.02e-06
LK638SvsHZ	Leaf	down	Os12g0273300	9.51	2.94e-13	1.9e-12
LK638SvsHZ	Leaf	up	Os10g0496000	6.83	0.000214	0.000584
LK638SvsHZ	Leaf	down	Os03g0801700	2.26	8.45e-08	3.46e-07
LK638SvsHZ	Leaf	up	Os10g0576900	3.24	1.53e-05	4.87e-05
LK638SvsHZ	Leaf	up	Os01g0188100	1.48	4.6e-11	2.52e-10
LK638SvsHZ	Leaf	up	Os04g0439600	6.88	0.000187	0.000514
LK638SvsHZ	Leaf	up	Os07g0666900	3.23	1.82e-35	3.56e-34
LK638SvsHZ	Leaf	up	Os03g0796000	1.66	1.58e-05	5.01e-05
LK638SvsHZ	Leaf	down	Os01g0656250	9.25	1.07e-11	6.21e-11
LK638SvsHZ	Leaf	down	Os10g0462500	2.57	2.87e-10	1.48e-09
LK638SvsHZ	Leaf	down	Os02g0725200	1.7	8.92e-47	2.57e-45
LK638SvsHZ	Leaf	down	Os06g0159450	3.23	0.00279	0.00628
LK638SvsHZ	Leaf	up	Os03g0570200	1.29	0.000344	0.000911
LK638SvsHZ	Leaf	up	Os04g0444200	1.28	2.6e-29	4e-28
LK638SvsHZ	Leaf	up	Os04g0347700	2.23	1.73e-11	9.83e-11
LK638SvsHZ	Leaf	up	Os11g0225100	1.26	2.83e-06	9.86e-06
LK638SvsHZ	Leaf	down	Os03g0164700	1.33	1.26e-17	1.07e-16
LK638SvsHZ	Leaf	up	Os10g0548800	1.97	8.7e-07	3.21e-06
LK638SvsHZ	Leaf	down	Os02g0288200	1.36	5.15e-05	0.000154
LK638SvsHZ	Leaf	down	Os01g0909100	2.7	6.48e-27	8.99e-26
LK638SvsHZ	Leaf	down	Os02g0534800	1.24	4.84e-23	5.63e-22
LK638SvsHZ	Leaf	down	Os12g0176800	1.71	4.89e-18	4.28e-17
LK638SvsHZ	Leaf	down	Os07g0615800	1.4	1.1e-09	5.37e-09
LK638SvsHZ	Leaf	down	Os12g0111700	2.78	1.09e-09	5.32e-09
LK638SvsHZ	Leaf	up	Os07g0687900	8.17	2.78e-12	1.67e-11
LK638SvsHZ	Leaf	down	Os05g0552800	4.71	0.000865	0.00215
LK638SvsHZ	Leaf	up	Os04g0644600	2.62	8.51e-97	7.51e-95
LK638SvsHZ	Leaf	down	Os05g0349400	6.94	0.000201	0.000553
LK638SvsHZ	Leaf	up	Os05g0102800	1.53	7.58e-12	4.44e-11
LK638SvsHZ	Leaf	up	Os12g0115100	1.82	3.36e-13	2.16e-12
LK638SvsHZ	Leaf	down	Os06g0503600	1.72	0.000395	0.00104
LK638SvsHZ	Leaf	down	Os01g0942200	9.39	7.9e-12	4.62e-11
LK638SvsHZ	Leaf	up	Os09g0418500	5.35	1.49e-13	9.84e-13
LK638SvsHZ	Leaf	up	Os01g0936100	1	1.62e-08	7.11e-08
LK638SvsHZ	Leaf	down	Os06g0474600	8.68	4.79e-10	2.42e-09
LK638SvsHZ	Leaf	down	Os03g0614901	8.9	4.32e-10	2.2e-09
LK638SvsHZ	Leaf	down	Os07g0489800	5.71	8.06e-123	1.14e-120
LK638SvsHZ	Leaf	up	Os02g0153200	2.06	1.34e-11	7.7e-11
LK638SvsHZ	Leaf	down	Os02g0162500	1.33	2.22e-13	1.45e-12
LK638SvsHZ	Leaf	up	Os07g0588200	1.53	1.39e-16	1.12e-15
LK638SvsHZ	Leaf	up	Os03g0439800	1.75	6.81e-19	6.3e-18
LK638SvsHZ	Leaf	down	Os09g0413300	1.65	0.00373	0.00822
LK638SvsHZ	Leaf	down	Os01g0764600	1.13	3.19e-09	1.5e-08
LK638SvsHZ	Leaf	down	Os02g0661300	1.91	6.37e-06	2.13e-05
LK638SvsHZ	Leaf	down	Os01g0265200	2.02	1.09e-51	3.57e-50
LK638SvsHZ	Leaf	up	Os03g0729000	2.97	8.44e-36	1.68e-34
LK638SvsHZ	Leaf	down	Os07g0110800	5	6.22e-34	1.14e-32
LK638SvsHZ	Leaf	down	Os08g0559200	2.32	2.21e-39	4.96e-38
LK638SvsHZ	Leaf	down	Os04g0388900	1.03	0.000142	0.000397
LK638SvsHZ	Leaf	up	Os03g0202001	2.39	3.03e-09	1.42e-08
LK638SvsHZ	Leaf	up	Os02g0715200	1.53	1.98e-05	6.22e-05
LK638SvsHZ	Leaf	down	Os03g0804100	2.03	0.000412	0.00108
LK638SvsHZ	Leaf	down	Os01g0612200	1.83	5.93e-09	2.71e-08
LK638SvsHZ	Leaf	up	Os03g0823000	3.24	1.21e-14	8.6e-14
LK638SvsHZ	Leaf	up	Os11g0438700	4.1	5.77e-35	1.11e-33
LK638SvsHZ	Leaf	up	Os03g0291500	7.69	1.35e-05	4.34e-05
LK638SvsHZ	Leaf	down	Os05g0530400	1.74	5.21e-05	0.000155
LK638SvsHZ	Leaf	down	Os01g0673800	3.91	2.45e-175	8.24e-173
LK638SvsHZ	Leaf	down	Os06g0651000	1.12	4.64e-06	1.58e-05
LK638SvsHZ	Leaf	up	Os02g0532500	2.88	0.000113	0.000322
LK638SvsHZ	Leaf	up	Os04g0518400	1.06	0.00186	0.00436
LK638SvsHZ	Leaf	up	Os03g0732200	13.48	1.42e-29	2.2e-28
LK638SvsHZ	Leaf	down	Os07g0530700	3.75	1.46e-86	1.07e-84
LK638SvsHZ	Leaf	up	Os01g0855600	5.01	2.54e-23	3e-22
LK638SvsHZ	Leaf	up	Os10g0365800	11.35	4.71e-19	4.41e-18
LK638SvsHZ	Leaf	down	Os03g0100500	1.36	3.95e-08	1.67e-07
LK638SvsHZ	Leaf	up	Os05g0381700	1.16	4.18e-07	1.6e-06
LK638SvsHZ	Leaf	up	Os01g0532600	1.5	1.42e-08	6.25e-08
LK638SvsHZ	Leaf	down	Os01g0736900	1.22	2.49e-21	2.65e-20
LK638SvsHZ	Leaf	up	Os10g0577500	2.25	1.48e-12	9.06e-12
LK638SvsHZ	Leaf	up	Os06g0661500	2.34	8.59e-06	2.82e-05
LK638SvsHZ	Leaf	down	Os01g0167750	3.34	0.00185	0.00434
LK638SvsHZ	Leaf	down	Os03g0297100	1.21	1.31e-13	8.64e-13
LK638SvsHZ	Leaf	up	Os01g0117450	10.67	5.43e-18	4.74e-17
LK638SvsHZ	Leaf	up	Os06g0559900	7.55	6.37e-06	2.13e-05
LK638SvsHZ	Leaf	up	Os01g0602400	1.97	1.96e-19	1.88e-18
LK638SvsHZ	Leaf	up	Os04g0447800	7.07	0.000386	0.00101
LK638SvsHZ	Leaf	down	Os02g0215100	6.44	5.7e-05	0.000169
LK638SvsHZ	Leaf	up	Os01g0711000	1.27	6.18e-06	2.07e-05
LK638SvsHZ	Leaf	up	Os08g0495800	5.08	1.32e-64	6e-63
LK638SvsHZ	Leaf	up	Os02g0192500	4.15	6.65e-09	3.02e-08
LK638SvsHZ	Leaf	down	Os01g0910900	1.56	1.19e-11	6.84e-11
LK638SvsHZ	Leaf	down	Os02g0556400	1.19	7.26e-05	0.000212
LK638SvsHZ	Leaf	down	Os02g0774200	3.32	0.00365	0.00806
LK638SvsHZ	Leaf	up	Os03g0356700	2.19	1.07e-19	1.04e-18
LK638SvsHZ	Leaf	down	Os08g0480800	1.15	8.81e-15	6.32e-14
LK638SvsHZ	Leaf	up	Os09g0407950	2.28	8.42e-05	0.000244
LK638SvsHZ	Leaf	up	Os04g0449900	1.05	2.12e-06	7.47e-06
LK638SvsHZ	Leaf	up	Os03g0609000	6.8	0.000167	0.000462
LK638SvsHZ	Leaf	down	Os03g0274700	1.8	0.000649	0.00165
LK638SvsHZ	Leaf	down	Os02g0469600	1.12	3.27e-07	1.26e-06
LK638SvsHZ	Leaf	up	Os09g0441900	4.84	3.6e-09	1.68e-08
LK638SvsHZ	Leaf	down	Os03g0234200	1.93	4.94e-43	1.26e-41
LK638SvsHZ	Leaf	up	Os07g0637000	4.59	9.33e-09	4.18e-08
LK638SvsHZ	Leaf	up	Os03g0789500	6.05	4.24e-14	2.91e-13
LK638SvsHZ	Leaf	down	Os11g0544300	1.08	1.67e-05	5.28e-05
LK638SvsHZ	Leaf	down	Os02g0118000	2.04	3.65e-35	7.08e-34
LK638SvsHZ	Leaf	up	Os04g0137100	5.07	4.36e-05	0.000131
LK638SvsHZ	Leaf	down	Os07g0149300	3.01	0.00201	0.00467
LK638SvsHZ	Leaf	up	Os11g0141550	8.54	5.71e-10	2.87e-09
LK638SvsHZ	Leaf	up	Os02g0465600	7.52	4.12e-06	1.41e-05
LK638SvsHZ	Leaf	down	Os01g0872000	12.54	3.06e-25	3.93e-24
LK638SvsHZ	Leaf	down	Os02g0709000	9.2	5.15e-12	3.05e-11
LK638SvsHZ	Leaf	up	Os04g0488700	2.38	1.19e-34	2.25e-33
LK638SvsHZ	Leaf	down	Os03g0786700	1.34	2.83e-10	1.46e-09
LK638SvsHZ	Leaf	down	Os04g0527700	1.31	0.000343	0.000908
LK638SvsHZ	Leaf	down	Os06g0136800	2.26	2.42e-34	4.5e-33
LK638SvsHZ	Leaf	up	Os11g0592350	3.57	0.000334	0.000885
LK638SvsHZ	Leaf	up	Os12g0619000	1.26	8.13e-05	0.000236
LK638SvsHZ	Leaf	up	Os12g0566700	1.51	1.57e-22	1.78e-21
LK638SvsHZ	Leaf	up	Os08g0560300	7.5	7.42e-05	0.000216
LK638SvsHZ	Leaf	down	Os10g0496900	1	1.85e-14	1.3e-13
LK638SvsHZ	Leaf	up	Os04g0512300	4.71	0.000328	0.000871
LK638SvsHZ	Leaf	up	Os10g0181200	1.04	1.8e-15	1.35e-14
LK638SvsHZ	Leaf	up	Os08g0155400	1.42	3.63e-10	1.85e-09
LK638SvsHZ	Leaf	up	Os08g0113501	2.18	5.73e-07	2.15e-06
LK638SvsHZ	Leaf	up	Os04g0657300	2.78	6.28e-27	8.72e-26
LK638SvsHZ	Leaf	up	Os08g0447000	1.1	3.84e-06	1.32e-05
LK638SvsHZ	Leaf	up	Os04g0406600	3.42	5.2e-11	2.83e-10
LK638SvsHZ	Leaf	down	Os03g0370600	3.4	0.000651	0.00165
LK638SvsHZ	Leaf	up	Os09g0491788	1.23	0.00319	0.00711
LK638SvsHZ	Leaf	down	Os01g0834600	1.54	6.19e-11	3.35e-10
LK638SvsHZ	Leaf	up	Os01g0750900	2.8	8.78e-16	6.72e-15
LK638SvsHZ	Leaf	down	Os04g0482700	1.21	0.0013	0.00313
LK638SvsHZ	Leaf	down	Os11g0265900	1.84	3.95e-15	2.9e-14
LK638SvsHZ	Leaf	up	Os06g0614100	3.27	6.31e-12	3.71e-11
LK638SvsHZ	Leaf	up	Os01g0930400	1.65	0.000222	0.000606
LK638SvsHZ	Leaf	down	Os06g0158600	1.25	6.45e-06	2.15e-05
LK638SvsHZ	Leaf	down	Os08g0151400	1.58	2.26e-08	9.77e-08
LK638SvsHZ	Leaf	down	Os06g0474833	9.02	2.27e-10	1.18e-09
LK638SvsHZ	Leaf	down	Os01g0617900	2.05	6.98e-119	9.41e-117
LK638SvsHZ	Leaf	down	Os01g0815700	2.09	8.85e-44	2.32e-42
LK638SvsHZ	Leaf	up	Os08g0510500	2.25	6.11e-09	2.79e-08
LK638SvsHZ	Leaf	down	Os01g0973150	4.87	6.94e-05	0.000203
LK638SvsHZ	Leaf	up	Os01g0898300	1.27	5.35e-11	2.91e-10
LK638SvsHZ	Leaf	up	Os12g0511500	2.36	1.51e-08	6.62e-08
LK638SvsHZ	Leaf	down	Os02g0332200	1.14	1.69e-09	8.14e-09
LK638SvsHZ	Leaf	up	Os02g0744900	1.16	7.31e-08	3.01e-07
LK638SvsHZ	Leaf	down	Os05g0589200	4.74	0	0
LK638SvsHZ	Leaf	up	Os01g0934400	3.76	1.68e-99	1.55e-97
LK638SvsHZ	Leaf	down	Os05g0434800	5.01	0.000824	0.00205
LK638SvsHZ	Leaf	up	Os05g0479025	7.14	2.34e-05	7.29e-05
LK638SvsHZ	Leaf	down	Os06g0693500	1.85	2.13e-14	1.48e-13
LK638SvsHZ	Leaf	up	Os02g0135850	2.61	2.79e-06	9.73e-06
LK638SvsHZ	Leaf	up	Os12g0472366	6.67	0.000285	0.000763
LK638SvsHZ	Leaf	down	Os04g0302300	3.5	0.000128	0.000362
LK638SvsHZ	Leaf	down	Os01g0265900	2.5	3.8e-22	4.22e-21
LK638SvsHZ	Leaf	down	Os01g0372700	1.35	4.85e-14	3.31e-13
LK638SvsHZ	Leaf	down	Os08g0425200	6.09	0	0
LK638SvsHZ	Leaf	up	Os01g0119100	6.64	2.73e-44	7.3e-43
LK638SvsHZ	Leaf	up	Os04g0632500	4.49	2.77e-13	1.79e-12
LK638SvsHZ	Leaf	down	Os05g0295800	1.41	3.77e-19	3.54e-18
LK638SvsHZ	Leaf	down	Os06g0722700	2.7	5.1e-11	2.78e-10
LK638SvsHZ	Leaf	down	Os08g0383800	7.8	9.16e-07	3.37e-06
LK638SvsHZ	Leaf	down	Os04g0391000	3.52	1.13e-09	5.53e-09
LK638SvsHZ	Leaf	up	Os06g0190525	7.33	0.0022	0.00507
LK638SvsHZ	Leaf	up	Os09g0464066	5.7	6.97e-18	6.04e-17
LK638SvsHZ	Leaf	up	Os02g0134400	3.11	1.62e-06	5.8e-06
LK638SvsHZ	Leaf	down	Os09g0540600	5.88	3.57e-14	2.46e-13
LK638SvsHZ	Leaf	down	Os01g0342800	2.08	3.56e-09	1.66e-08
LK638SvsHZ	Leaf	up	Os04g0191800	1.17	0.00163	0.00385
LK638SvsHZ	Leaf	up	Os01g0319000	7.26	0.00255	0.0058
LK638SvsHZ	Leaf	up	Os10g0419100	1.25	7.24e-06	2.4e-05
LK638SvsHZ	Leaf	down	Os12g0127900	1.48	1.09e-09	5.33e-09
LK638SvsHZ	Leaf	up	Os06g0676000	1.12	0.0015	0.00357
LK638SvsHZ	Leaf	up	Os01g0839200	8.8	2.64e-15	1.96e-14
LK638SvsHZ	Leaf	up	Os05g0117798	7.69	1.98e-17	1.67e-16
LK638SvsHZ	Leaf	down	Os01g0662700	1.22	1.99e-22	2.22e-21
LK638SvsHZ	Leaf	down	Os12g0592200	1.42	0.00124	0.00299
LK638SvsHZ	Leaf	down	Os07g0224000	2.2	1.3e-17	1.11e-16
LK638SvsHZ	Leaf	up	Os01g0946500	8.4	1.1e-10	5.86e-10
LK638SvsHZ	Leaf	up	Os11g0107400	3.27	6.33e-55	2.26e-53
LK638SvsHZ	Leaf	up	Os08g0243100	2.49	1.06e-14	7.54e-14
LK638SvsHZ	Leaf	up	Os02g0730000	1.74	0.00271	0.00614
LK638SvsHZ	Leaf	down	Os10g0198600	2.78	1.43e-40	3.33e-39
LK638SvsHZ	Leaf	up	Os03g0730500	9.43	1.08e-13	7.19e-13
LK638SvsHZ	Leaf	up	Os01g0857900	1.16	3.05e-05	9.37e-05
LK638SvsHZ	Leaf	down	Os05g0215300	10.02	2.47e-21	2.63e-20
LK638SvsHZ	Leaf	up	Os03g0823900	1.59	0.00012	0.000339
LK638SvsHZ	Leaf	down	Os12g0607000	1.48	6.15e-25	7.81e-24
LK638SvsHZ	Leaf	down	Os09g0115500	1.81	1.08e-33	1.96e-32
LK638SvsHZ	Leaf	down	Os03g0349000	1.12	5.61e-10	2.83e-09
LK638SvsHZ	Leaf	down	Os02g0697200	1.06	1.35e-07	5.41e-07
LK638SvsHZ	Leaf	down	Os04g0515300	1.97	3.76e-15	2.76e-14
LK638SvsHZ	Leaf	down	Os07g0477000	1.8	6.21e-13	3.93e-12
LK638SvsHZ	Leaf	up	Os01g0891300	2.15	5.44e-05	0.000162
LK638SvsHZ	Leaf	up	Os06g0581300	1.55	1.87e-07	7.42e-07
LK638SvsHZ	Leaf	down	Os08g0131100	3.67	0.000275	0.000738
LK638SvsHZ	Leaf	down	Os08g0197300	6.33	0.00337	0.00749
LK638SvsHZ	Leaf	up	Os01g0227200	1.02	1.17e-05	3.78e-05
LK638SvsHZ	Leaf	up	Os04g0628600	1.6	1.17e-09	5.73e-09
LK638SvsHZ	Leaf	down	Os03g0227700	1.25	0.000474	0.00123
LK638SvsHZ	Leaf	down	Os08g0146001	9.08	1.06e-11	6.13e-11
LK638SvsHZ	Leaf	up	Os06g0573600	6.04	1.47e-140	3e-138
LK638SvsHZ	Leaf	down	Os03g0761200	2.41	1.67e-09	8.06e-09
LK638SvsHZ	Leaf	up	Os03g0668033	1.92	6.52e-05	0.000192
LK638SvsHZ	Leaf	down	Os08g0511000	8.61	1.79e-09	8.61e-09
LK638SvsHZ	Leaf	up	Os08g0480100	2	3.04e-37	6.35e-36
LK638SvsHZ	Leaf	up	Os09g0416800	1.06	9.27e-07	3.41e-06
LK638SvsHZ	Leaf	up	Os07g0638100	2.08	0.00387	0.0085
LK638SvsHZ	Leaf	down	Os03g0202300	2.63	4.48e-33	7.99e-32
LK638SvsHZ	Leaf	up	Os02g0294100	1.92	6.27e-16	4.83e-15
LK638SvsHZ	Leaf	down	Os01g0276000	1.38	7.54e-17	6.15e-16
LK638SvsHZ	Leaf	down	Os03g0670000	2.26	4.78e-18	4.19e-17
LK638SvsHZ	Leaf	up	Os09g0421300	9.49	1.44e-09	6.99e-09
LK638SvsHZ	Leaf	up	Os09g0505800	2.6	1.83e-34	3.42e-33
LK638SvsHZ	Leaf	up	Os01g0641800	2.48	0.000577	0.00147
LK638SvsHZ	Leaf	up	Os07g0635700	1.54	6.16e-15	4.47e-14
LK638SvsHZ	Leaf	down	Os02g0621850	7.14	1.11e-26	1.53e-25
LK638SvsHZ	Leaf	up	Os02g0594800	4.69	0.00238	0.00544
LK638SvsHZ	Leaf	up	Os05g0130100	4.27	0.00191	0.00445
LK638SvsHZ	Leaf	down	Os01g0348700	1.62	8.19e-18	7.06e-17
LK638SvsHZ	Leaf	down	Os08g0559000	2.62	7.9e-32	1.34e-30
LK638SvsHZ	Leaf	down	Os04g0690600	5.3	0.00173	0.00406
LK638SvsHZ	Leaf	up	Os07g0591700	4.61	6.5e-13	4.1e-12
LK638SvsHZ	Leaf	down	Os07g0415200	2.53	3.91e-25	5e-24
LK638SvsHZ	Leaf	down	Os02g0773500	6.89	5.02e-198	2.13e-195
LK638SvsHZ	Leaf	up	Os03g0805100	2.73	2.38e-06	8.37e-06
LK638SvsHZ	Leaf	up	Os04g0488000	1.5	3.07e-28	4.51e-27
LK638SvsHZ	Leaf	up	Os01g0115950	7.3	0.000413	0.00108
LK638SvsHZ	Leaf	up	Os06g0728700	2.45	4.9e-114	5.92e-112
LK638SvsHZ	Leaf	up	Os04g0527000	2.03	1.04e-05	3.4e-05
LK638SvsHZ	Leaf	up	Os04g0122000	2.9	3.74e-24	4.59e-23
LK638SvsHZ	Leaf	down	Os10g0403700	1.53	6.11e-30	9.63e-29
LK638SvsHZ	Leaf	up	Os01g0731201	3.61	4.66e-09	2.15e-08
LK638SvsHZ	Leaf	up	Os03g0851300	1.24	1.66e-12	1.02e-11
LK638SvsHZ	Leaf	down	Os05g0271300	3.38	3.67e-15	2.7e-14
LK638SvsHZ	Leaf	down	Os04g0432000	2.43	1.01e-18	9.27e-18
LK638SvsHZ	Leaf	down	Os02g0814800	1.74	1.28e-07	5.14e-07
LK638SvsHZ	Leaf	down	Os02g0617700	4.42	2.74e-05	8.48e-05
LK638SvsHZ	Leaf	down	Os01g0613800	2.37	0.00407	0.0089
LK638SvsHZ	Leaf	up	Os12g0637400	8.92	1.4e-09	6.82e-09
LK638SvsHZ	Leaf	down	Os02g0174300	2.71	1.67e-06	5.98e-06
LK638SvsHZ	Leaf	up	Os03g0574600	4.06	0.000299	0.000798
LK638SvsHZ	Leaf	up	Os01g0623500	3.28	5.63e-34	1.04e-32
LK638SvsHZ	Leaf	up	Os09g0125900	3.17	0.00107	0.00261
LK638SvsHZ	Leaf	down	Os01g0668700	1.12	0.00121	0.00293
LK638SvsHZ	Leaf	down	Os03g0431600	1.6	0.00221	0.00508
LK638SvsHZ	Leaf	down	Os05g0350500	2.22	2.73e-37	5.72e-36
LK638SvsHZ	Leaf	up	Os01g0729900	1.05	2.64e-09	1.25e-08
LK638SvsHZ	Leaf	up	Os03g0626500	3.81	2.34e-08	1.01e-07
LK638SvsHZ	Leaf	up	Os07g0191250	1.13	0.00123	0.00298
LK638SvsHZ	Leaf	down	Os03g0342850	3.5	0.000157	0.000436
LK638SvsHZ	Leaf	down	Os02g0179500	1.92	5.52e-06	1.86e-05
LK638SvsHZ	Leaf	up	Os01g0748600	1.71	1.9e-18	1.71e-17
LK638SvsHZ	Leaf	down	Os05g0319900	5.97	0.000519	0.00133
LK638SvsHZ	Leaf	down	Os02g0170100	1.28	1.09e-07	4.44e-07
LK638SvsHZ	Leaf	down	Os05g0453500	3.32	1.68e-83	1.15e-81
LK638SvsHZ	Leaf	down	Os05g0156300	1.78	1.17e-42	2.93e-41
LK638SvsHZ	Leaf	up	Os04g0688100	1.55	2.68e-09	1.27e-08
LK638SvsHZ	Leaf	up	Os01g0705750	5.26	2.06e-08	8.93e-08
LK638SvsHZ	Leaf	down	Os04g0419900	1.7	0.000154	0.000429
LK638SvsHZ	Leaf	up	Os03g0116333	1.85	6.28e-05	0.000185
LK638SvsHZ	Leaf	up	Os01g0961000	2.27	0.000748	0.00188
LK638SvsHZ	Leaf	down	Os11g0631825	8.3	8.62e-09	3.87e-08
LK638SvsHZ	Leaf	down	Os01g0237100	1.75	7.23e-22	7.91e-21
LK638SvsHZ	Leaf	up	Os03g0583800	3.66	1.64e-74	9.45e-73
LK638SvsHZ	Leaf	down	Os05g0485300	5.05	4.74e-12	2.81e-11
LK638SvsHZ	Leaf	down	Os11g0184900	1.65	7.09e-14	4.79e-13
LK638SvsHZ	Leaf	down	Os12g0117300	8.35	7.1e-09	3.22e-08
LK638SvsHZ	Leaf	up	Os04g0304250	2.03	5.05e-11	2.76e-10
LK638SvsHZ	Leaf	up	Os03g0397700	8.76	2.86e-13	1.85e-12
LK638SvsHZ	Leaf	down	Os02g0132100	3.03	0.00439	0.00954
LK638SvsHZ	Leaf	up	Os08g0543050	2.07	3.49e-07	1.34e-06
LK638SvsHZ	Leaf	up	Os03g0607400	3.99	0.000172	0.000476
LK638SvsHZ	Leaf	up	Os05g0562200	1.46	1.14e-35	2.26e-34
LK638SvsHZ	Leaf	up	Os04g0569900	2.24	1.24e-27	1.78e-26
LK638SvsHZ	Leaf	down	Os05g0488500	1.96	0.000199	0.000546
LK638SvsHZ	Leaf	up	Os08g0425500	3.39	2.01e-11	1.13e-10
LK638SvsHZ	Leaf	down	Os05g0486600	1.4	0.00145	0.00345
LK638SvsHZ	Leaf	up	Os10g0530400	3.24	1.53e-93	1.28e-91
LK638SvsHZ	Leaf	up	Os08g0241400	3.49	0.000448	0.00116
LK638SvsHZ	Leaf	down	Os06g0476200	3.48	6.91e-253	5.14e-250
LK638SvsHZ	Leaf	down	Os01g0839500	2.44	1.95e-42	4.84e-41
LK638SvsHZ	Leaf	down	Os05g0194600	1.38	5.13e-07	1.94e-06
LK638SvsHZ	Leaf	down	Os09g0380050	1.2	7.49e-10	3.73e-09
LK638SvsHZ	Leaf	down	Os02g0798800	1.4	0.000997	0.00245
LK638SvsHZ	Leaf	up	Os02g0488600	1.15	1.95e-08	8.45e-08
LK638SvsHZ	Leaf	down	Os03g0331600	2.61	1.34e-115	1.66e-113
LK638SvsHZ	Leaf	up	Os10g0517500	1.78	4.78e-05	0.000143
LK638SvsHZ	Leaf	down	Os10g0542900	1.65	4.9e-06	1.66e-05
LK638SvsHZ	Leaf	up	Os02g0536100	1.85	0.00188	0.0044
LK638SvsHZ	Leaf	up	Os06g0648200	1.07	0.00279	0.00629
LK638SvsHZ	Leaf	down	Os06g0731800	1.65	3.41e-15	2.52e-14
LK638SvsHZ	Leaf	up	Os05g0374500	1.29	0.000113	0.00032
LK638SvsHZ	Leaf	down	Os03g0563100	7.18	9.65e-05	0.000277
LK638SvsHZ	Leaf	up	Os04g0431300	1.36	6.31e-08	2.61e-07
LK638SvsHZ	Leaf	up	Os11g0109700	5.82	8.14e-08	3.34e-07
LK638SvsHZ	Leaf	up	Os05g0524100	2.72	9.61e-07	3.53e-06
LK638SvsHZ	Leaf	up	Os06g0695500	6.15	8.34e-06	2.74e-05
LK638SvsHZ	Leaf	down	Os01g0916700	5.51	1.55e-12	9.49e-12
LK638SvsHZ	Leaf	up	Os05g0320700	3.12	2.22e-44	5.97e-43
LK638SvsHZ	Leaf	up	Os10g0159800	2.56	2.26e-11	1.27e-10
LK638SvsHZ	Leaf	up	Os10g0567400	3.23	5.58e-153	1.34e-150
LK638SvsHZ	Leaf	down	Os07g0572900	1.04	0.000236	0.000641
LK638SvsHZ	Leaf	down	Os01g0715400	1.81	0.000578	0.00148
LK638SvsHZ	Leaf	up	Os10g0546100	7.61	0.00101	0.00248
LK638SvsHZ	Leaf	up	Os05g0452900	2.14	6.2e-11	3.36e-10
LK638SvsHZ	Leaf	up	Os02g0645100	2.25	7.97e-12	4.66e-11
LK638SvsHZ	Leaf	up	Os09g0552300	3.43	3.47e-21	3.66e-20
LK638SvsHZ	Leaf	up	Os07g0141100	4.3	0.000908	0.00225
LK638SvsHZ	Leaf	up	Os05g0155400	3.93	7.52e-81	4.88e-79
LK638SvsHZ	Leaf	down	Os04g0671700	1.27	1.14e-27	1.63e-26
LK638SvsHZ	Leaf	up	Os03g0719400	3.69	2.04e-40	4.74e-39
LK638SvsHZ	Leaf	up	Os04g0599650	3.48	1.33e-14	9.43e-14
LK638SvsHZ	Leaf	down	Os03g0646200	2.98	5.7e-22	6.27e-21
LK638SvsHZ	Leaf	up	Os02g0272800	8.88	6.18e-11	3.35e-10
LK638SvsHZ	Leaf	up	Os03g0194900	4.42	1.04e-65	4.94e-64
LK638SvsHZ	Leaf	up	Os05g0124600	3.57	2.18e-38	4.73e-37
LK638SvsHZ	Leaf	up	Os02g0758100	1.43	0.00239	0.00548
LK638SvsHZ	Leaf	down	Os05g0155100	1.76	1.47e-25	1.91e-24
LK638SvsHZ	Leaf	up	Os03g0211100	1.25	1.91e-09	9.18e-09
LK638SvsHZ	Leaf	down	Os09g0345700	1.28	1.53e-05	4.87e-05
LK638SvsHZ	Leaf	up	Os10g0407400	7.21	2.86e-05	8.8e-05
LK638SvsHZ	Leaf	down	Os05g0591900	4.38	2.14e-77	1.3e-75
LK638SvsHZ	Leaf	down	Os03g0833700	1.83	1.57e-20	1.6e-19
LK638SvsHZ	Leaf	up	Os01g0368900	1.62	0.00202	0.00468
LK638SvsHZ	Leaf	down	Os06g0176850	2.13	3.61e-07	1.39e-06
LK638SvsHZ	Leaf	up	Os03g0684700	2.57	4.94e-23	5.74e-22
LK638SvsHZ	Leaf	down	Os02g0778801	1.39	1.13e-06	4.12e-06
LK638SvsHZ	Leaf	down	Os02g0666800	1.26	8.83e-10	4.36e-09
LK638SvsHZ	Leaf	down	Os08g0310100	3.01	3.81e-65	1.77e-63
LK638SvsHZ	Leaf	up	Os03g0721300	1.41	0.000292	0.000781
LK638SvsHZ	Leaf	down	Os01g0264100	6.6	0.000662	0.00168
LK638SvsHZ	Leaf	up	Os01g0866400	1.25	1.09e-31	1.84e-30
LK638SvsHZ	Leaf	down	Os02g0282100	2.64	6.92e-19	6.4e-18
LK638SvsHZ	Leaf	up	Os09g0487200	5.41	1.36e-08	6.02e-08
LK638SvsHZ	Leaf	up	Os02g0626100	8.27	4.14e-182	1.45e-179
LK638SvsHZ	Leaf	down	Os03g0307400	1.7	5.91e-05	0.000175
LK638SvsHZ	Leaf	down	Os09g0520600	1.18	1.24e-06	4.49e-06
LK638SvsHZ	Leaf	down	Os09g0526600	1.27	0.00245	0.0056
LK638SvsHZ	Leaf	down	Os12g0121150	1.39	8.89e-16	6.8e-15
LK638SvsHZ	Leaf	up	Os04g0531100	2.65	4.49e-10	2.28e-09
LK638SvsHZ	Leaf	down	Os06g0216400	6.62	3.3e-07	1.27e-06
LK638SvsHZ	Leaf	down	Os01g0102900	2.73	1.67e-20	1.7e-19
LK638SvsHZ	Leaf	up	Os02g0816700	3.09	2.2e-08	9.5e-08
LK638SvsHZ	Leaf	down	Os02g0110400	2.12	1.78e-17	1.5e-16
LK638SvsHZ	Leaf	down	Os07g0231400	1.36	0.000106	0.000304
LK638SvsHZ	Leaf	down	Os02g0592300	4.47	3.05e-26	4.12e-25
LK638SvsHZ	Leaf	down	Os05g0555800	2.12	2.51e-21	2.67e-20
LK638SvsHZ	Leaf	up	Os01g0148000	1.41	0.0015	0.00356
LK638SvsHZ	Leaf	down	Os11g0450050	8.46	1.06e-20	1.09e-19
LK638SvsHZ	Leaf	up	Os01g0725800	1.94	7.52e-52	2.48e-50
LK638SvsHZ	Leaf	down	Os02g0280500	2.12	5.06e-63	2.19e-61
LK638SvsHZ	Leaf	down	Os12g0297400	1.25	2.35e-13	1.53e-12
LK638SvsHZ	Leaf	down	Os03g0194500	1.24	5.95e-09	2.72e-08
LK638SvsHZ	Leaf	up	Os07g0682000	8.46	1.43e-08	6.3e-08
LK638SvsHZ	Leaf	down	Os04g0573200	3.22	3.56e-70	1.84e-68
LK638SvsHZ	Leaf	up	Os10g0371000	1.54	0.000584	0.00149
LK638SvsHZ	Leaf	down	Os06g0142000	1.64	4.75e-11	2.6e-10
LK638SvsHZ	Leaf	down	Os06g0162100	7.06	0.00012	0.000339
LK638SvsHZ	Leaf	down	Os06g0130800	3.34	2.16e-55	7.76e-54
LK638SvsHZ	Leaf	up	Os01g0686200	3.98	1.64e-44	4.42e-43
LK638SvsHZ	Leaf	down	Os12g0508300	1.58	1.06e-11	6.14e-11
LK638SvsHZ	Leaf	up	Os07g0694050	2.25	6.7e-10	3.35e-09
LK638SvsHZ	Leaf	down	Os06g0145800	3.08	4.52e-88	3.4e-86
LK638SvsHZ	Leaf	up	Os07g0693000	4.42	2.6e-18	2.31e-17
LK638SvsHZ	Leaf	down	Os01g0926300	2.05	1.86e-33	3.35e-32
LK638SvsHZ	Leaf	up	Os07g0158900	1.31	1.06e-06	3.89e-06
LK638SvsHZ	Leaf	down	Os11g0267300	1.51	9.04e-21	9.32e-20
LK638SvsHZ	Leaf	up	Os08g0524800	3.28	6.17e-19	5.73e-18
LK638SvsHZ	Leaf	down	Os03g0425100	1.53	6.22e-08	2.58e-07
LK638SvsHZ	Leaf	up	Os01g0954000	5.17	8.54e-14	5.71e-13
LK638SvsHZ	Leaf	down	Os12g0584200	13.42	1.95e-29	3.02e-28
LK638SvsHZ	Leaf	down	Os03g0760000	6.72	0.00171	0.00402
LK638SvsHZ	Leaf	up	Os07g0617100	3.43	3.5e-20	3.5e-19
LK638SvsHZ	Leaf	down	Os03g0278900	1.15	4.14e-07	1.58e-06
LK638SvsHZ	Leaf	down	Os11g0692000	10.7	5.1e-18	4.46e-17
LK638SvsHZ	Leaf	up	Os12g0215100	5.13	5.66e-18	4.93e-17
LK638SvsHZ	Leaf	up	Os03g0718000	3.92	3.37e-06	1.16e-05
LK638SvsHZ	Leaf	up	Os01g0247500	1.88	8.56e-17	6.96e-16
LK638SvsHZ	Leaf	up	Os11g0614500	6.14	2.39e-06	8.39e-06
LK638SvsHZ	Leaf	up	Os03g0399800	3.6	3.65e-30	5.81e-29
LK638SvsHZ	Leaf	up	Os12g0555200	1.49	0.00249	0.00568
LK638SvsHZ	Leaf	up	Os11g0195600	2.05	4.86e-05	0.000145
LK638SvsHZ	Leaf	down	Os03g0713000	2.5	1.05e-57	3.98e-56
LK638SvsHZ	Leaf	down	Os09g0555450	2.99	0.00251	0.00571
LK638SvsHZ	Leaf	down	Os11g0171700	3.38	0.00057	0.00146
LK638SvsHZ	Leaf	down	Os01g0364400	2.15	1.25e-05	4.04e-05
LK638SvsHZ	Leaf	up	Os02g0735200	3.57	6.69e-53	2.29e-51
LK638SvsHZ	Leaf	down	Os04g0691400	1.76	0.000147	0.000412
LK638SvsHZ	Leaf	up	Os10g0426300	5.23	0.000275	0.000737
LK638SvsHZ	Leaf	down	Os07g0163900	6.8	2.51e-11	1.4e-10
LK638SvsHZ	Leaf	up	Os01g0833800	1.57	1.95e-26	2.65e-25
LK638SvsHZ	Leaf	up	Os01g0975300	2.28	1.15e-11	6.63e-11
LK638SvsHZ	Leaf	down	Os09g0532400	3.31	4.11e-288	4.58e-285
LK638SvsHZ	Leaf	up	Os07g0175900	2.11	3.17e-10	1.63e-09
LK638SvsHZ	Leaf	up	Os10g0532300	3.27	1.71e-19	1.65e-18
LK638SvsHZ	Leaf	up	Os02g0829850	5.23	3.77e-105	3.9e-103
LK638SvsHZ	Leaf	down	Os06g0664200	1.58	2.64e-08	1.13e-07
LK638SvsHZ	Leaf	up	Os03g0572925	1.77	0.00124	0.00299
LK638SvsHZ	Leaf	up	Os01g0195400	10.69	2.67e-15	1.99e-14
LK638SvsHZ	Leaf	up	Os10g0509401	4.72	6.04e-06	2.03e-05
LK638SvsHZ	Leaf	up	Os06g0119900	3.4	0.000983	0.00242
LK638SvsHZ	Leaf	down	Os06g0112100	1.83	2.63e-17	2.2e-16
LK638SvsHZ	Leaf	down	Os06g0103900	1.9	4.32e-34	7.98e-33
LK638SvsHZ	Leaf	up	Os06g0220000	10.45	1.28e-16	1.03e-15
LK638SvsHZ	Leaf	down	Os10g0382600	9.88	7.81e-15	5.62e-14
LK638SvsHZ	Leaf	up	Os07g0208500	4.35	8.53e-50	2.65e-48
LK638SvsHZ	Leaf	up	Os01g0117100	4.13	3.38e-21	3.57e-20
LK638SvsHZ	Leaf	up	Os12g0610250	3.08	2.29e-19	2.18e-18
LK638SvsHZ	Leaf	down	Os05g0297800	4.38	0.00448	0.00973
LK638SvsHZ	Leaf	up	Os04g0269900	7.22	8.32e-33	1.47e-31
LK638SvsHZ	Leaf	down	Os08g0175300	2.81	0.00166	0.00391
LK638SvsHZ	Leaf	up	Os06g0693200	1.6	0.000271	0.000727
LK638SvsHZ	Leaf	up	Os01g0641000	1.78	1.05e-13	7.03e-13
LK638SvsHZ	Leaf	down	Os08g0359100	1.29	1.57e-07	6.29e-07
LK638SvsHZ	Leaf	up	Os02g0471500	2.31	2.26e-17	1.9e-16
LK638SvsHZ	Leaf	up	Os05g0376400	2.96	1.37e-05	4.38e-05
LK638SvsHZ	Leaf	up	Os10g0565300	1.24	6.91e-10	3.45e-09
LK638SvsHZ	Leaf	up	Os12g0405300	8.59	1.25e-09	6.08e-09
LK638SvsHZ	Leaf	up	Os03g0132300	1.36	0.00268	0.00607
LK638SvsHZ	Leaf	up	Os02g0218600	3.4	4.22e-05	0.000127
LK638SvsHZ	Leaf	up	Os03g0848600	1.07	7.77e-09	3.51e-08
LK638SvsHZ	Leaf	down	Os04g0640800	1.35	4.34e-09	2.01e-08
LK638SvsHZ	Leaf	up	Os02g0556900	1.84	2.17e-16	1.72e-15
LK638SvsHZ	Leaf	down	Os02g0537950	2.31	9.58e-17	7.77e-16
LK638SvsHZ	Leaf	up	Os03g0109400	1.38	4.4e-15	3.22e-14
LK638SvsHZ	Leaf	up	Os11g0604900	7.44	2.5e-06	8.77e-06
LK638SvsHZ	Leaf	down	Os12g0516700	1.44	1.3e-13	8.6e-13
LK638SvsHZ	Leaf	down	Os02g0139000	1.98	1.72e-54	6.07e-53
LK638SvsHZ	Leaf	up	Os01g0888900	3.19	0.000601	0.00153
LK638SvsHZ	Leaf	down	Os05g0147500	1.96	1.68e-30	2.7e-29
LK638SvsHZ	Leaf	down	Os10g0546600	1.75	5.59e-43	1.42e-41
LK638SvsHZ	Leaf	up	Os01g0223600	1.03	0.00108	0.00265
LK638SvsHZ	Leaf	up	Os09g0503850	3.04	2.25e-10	1.17e-09
LK638SvsHZ	Leaf	up	Os09g0320201	4.38	0.00319	0.00711
LK638SvsHZ	Leaf	up	Os02g0757800	4.92	0.000128	0.000361
LK638SvsHZ	Leaf	up	Os11g0217300	1.32	5.84e-13	3.7e-12
LK638SvsHZ	Leaf	down	Os08g0484500	1.35	1.24e-12	7.64e-12
LK638SvsHZ	Leaf	down	Os05g0239350	2.42	0.000852	0.00212
LK638SvsHZ	Leaf	up	Os09g0481300	1.32	1.11e-09	5.43e-09
LK638SvsHZ	Leaf	up	Os11g0615900	10	3.89e-14	2.67e-13
LK638SvsHZ	Leaf	down	Os03g0225100	1.68	7.56e-06	2.5e-05
LK638SvsHZ	Leaf	up	Os01g0906450	2.5	6e-09	2.74e-08
LK638SvsHZ	Leaf	up	Os03g0691050	4.55	0.00295	0.00661
LK638SvsHZ	Leaf	up	Os03g0278000	2.12	1.17e-52	3.96e-51
LK638SvsHZ	Leaf	up	Os04g0562000	1.78	4.32e-50	1.36e-48
LK638SvsHZ	Leaf	up	Os02g0707100	1.45	6.21e-28	9.06e-27
LK638SvsHZ	Leaf	up	Os01g0310100	1.54	3.21e-09	1.51e-08
LK638SvsHZ	Leaf	down	Os08g0249000	2.87	3.37e-30	5.38e-29
LK638SvsHZ	Leaf	up	Os08g0276000	8.33	1.61e-25	2.09e-24
LK638SvsHZ	Leaf	up	Os02g0639800	2.24	6.04e-33	1.07e-31
LK638SvsHZ	Leaf	up	Os08g0215300	1.26	9.84e-10	4.84e-09
LK638SvsHZ	Leaf	up	Os02g0282600	9.76	2.43e-12	1.47e-11
LK638SvsHZ	Leaf	up	Os01g0179000	4.7	0.000827	0.00206
LK638SvsHZ	Leaf	up	Os07g0511400	8.89	7.86e-11	4.23e-10
LK638SvsHZ	Leaf	down	Os05g0551900	4.2	3.78e-06	1.3e-05
LK638SvsHZ	Leaf	up	Os05g0549166	2.7	1.48e-57	5.57e-56
LK638SvsHZ	Leaf	up	Os10g0476300	2.7	0.000294	0.000785
LK638SvsHZ	Leaf	down	Os07g0521100	7.62	7.58e-11	4.08e-10
LK638SvsHZ	Leaf	down	Os01g0822800	9.78	2.15e-88	1.64e-86
LK638SvsHZ	Leaf	up	Os08g0104600	1.57	7.35e-19	6.79e-18
LK638SvsHZ	Leaf	up	Os01g0182300	5.2	3.61e-05	0.00011
LK638SvsHZ	Leaf	down	Os04g0497600	2.16	1.51e-28	2.26e-27
LK638SvsHZ	Leaf	down	Os04g0675500	1.89	1.88e-34	3.51e-33
LK638SvsHZ	Leaf	down	Os05g0215500	9.19	4.41e-12	2.62e-11
LK638SvsHZ	Leaf	down	Os07g0642400	1.61	7.08e-11	3.82e-10
LK638SvsHZ	Leaf	down	Os12g0290150	1.06	2.23e-06	7.85e-06
LK638SvsHZ	Leaf	down	Os05g0346400	1.67	1.02e-41	2.46e-40
LK638SvsHZ	Leaf	up	Os08g0440850	3.21	0.00145	0.00345
LK638SvsHZ	Leaf	up	Os10g0552400	1.7	4.87e-05	0.000146
LK638SvsHZ	Leaf	down	Os10g0501300	1.73	1.07e-09	5.26e-09
LK638SvsHZ	Leaf	down	Os06g0106500	1.5	2.52e-05	7.81e-05
LK638SvsHZ	Leaf	up	Os06g0142700	2.29	1.41e-10	7.47e-10
LK638SvsHZ	Leaf	up	Os12g0639600	1.95	4.12e-06	1.41e-05
LK638SvsHZ	Leaf	up	Os06g0649800	3.39	3.79e-08	1.61e-07
LK638SvsHZ	Leaf	up	Os04g0379900	1.87	2.59e-17	2.17e-16
LK638SvsHZ	Leaf	up	Os03g0749401	4.31	0.00118	0.00286
LK638SvsHZ	Leaf	up	Os10g0109900	4.65	1.52e-06	5.46e-06
LK638SvsHZ	Leaf	down	Os05g0214400	6.88	0.000218	0.000593
LK638SvsHZ	Leaf	down	Os07g0657900	1.38	1.82e-18	1.63e-17
LK638SvsHZ	Leaf	up	Os03g0124200	1.6	8.04e-06	2.65e-05
LK638SvsHZ	Leaf	down	Os11g0300400	1.22	0.00256	0.00582
LK638SvsHZ	Leaf	down	Os02g0451900	1.9	1.86e-05	5.86e-05
LK638SvsHZ	Leaf	up	Os01g0972200	6.62	3.09e-09	1.45e-08
LK638SvsHZ	Leaf	down	Os02g0542400	3.78	1.04e-41	2.5e-40
LK638SvsHZ	Leaf	down	Os12g0160300	4.67	1.93e-06	6.83e-06
LK638SvsHZ	Leaf	up	Os03g0162500	2.12	1.81e-12	1.11e-11
LK638SvsHZ	Leaf	up	Os04g0114801	5.34	0.00039	0.00102
LK638SvsHZ	Leaf	down	Os06g0587300	7.92	1.64e-07	6.52e-07
LK638SvsHZ	Leaf	down	Os01g0278900	1.74	1.81e-52	6.06e-51
LK638SvsHZ	Leaf	down	Os09g0327575	11.55	1.91e-21	2.05e-20
LK638SvsHZ	Leaf	up	Os01g0872566	3.07	4.36e-14	2.99e-13
LK638SvsHZ	Leaf	down	Os08g0535600	2.78	2.2e-20	2.22e-19
LK638SvsHZ	Leaf	up	Os06g0360300	1.19	1.13e-05	3.67e-05
LK638SvsHZ	Leaf	down	Os08g0282700	2.38	2.93e-51	9.48e-50
LK638SvsHZ	Leaf	up	Os11g0210300	1.21	3.25e-09	1.52e-08
LK638SvsHZ	Leaf	up	Os04g0503550	3.17	4.37e-31	7.22e-30
LK638SvsHZ	Leaf	up	Os09g0563200	2.1	1.49e-53	5.18e-52
LK638SvsHZ	Leaf	down	Os09g0530300	2.14	1.49e-10	7.83e-10
LK638SvsHZ	Leaf	up	Os01g0898800	8.23	2.01e-237	1.34e-234
LK638SvsHZ	Leaf	down	Os05g0535800	3.28	6.48e-24	7.85e-23
LK638SvsHZ	Leaf	up	Os02g0670900	3.46	2.08e-24	2.58e-23
LK638SvsHZ	Leaf	down	Os12g0551900	3.3	0.000464	0.0012
LK638SvsHZ	Leaf	down	Os12g0580900	2.51	1.43e-13	9.45e-13
LK638SvsHZ	Leaf	up	Os11g0585100	1.65	0.000104	0.000298
LK638SvsHZ	Leaf	up	Os06g0564700	2.73	8.51e-05	0.000247
LK638SvsHZ	Leaf	up	Os05g0186601	4.31	0.00026	0.0007
LK638SvsHZ	Leaf	down	Os01g0937400	5.79	4.91e-13	3.12e-12
LK638SvsHZ	Leaf	down	Os04g0486900	2.03	5.1e-07	1.93e-06
LK638SvsHZ	Leaf	up	Os08g0471800	3.65	9.42e-08	3.84e-07
LK638SvsHZ	Leaf	up	Os03g0839900	1.89	1.64e-37	3.45e-36
LK638SvsHZ	Leaf	up	Os07g0679000	1.65	9.29e-13	5.8e-12
LK638SvsHZ	Leaf	up	Os07g0425000	2.34	8.34e-13	5.22e-12
LK638SvsHZ	Leaf	up	Os06g0526800	2.29	2.97e-08	1.27e-07
LK638SvsHZ	Leaf	up	Os01g0835700	1.08	0.0022	0.00508
LK638SvsHZ	Leaf	up	Os09g0539100	3.11	7.12e-72	3.8e-70
LK638SvsHZ	Leaf	down	Os02g0826200	1.4	1.46e-06	5.28e-06
LK638SvsHZ	Leaf	down	Os04g0599800	2.5	9.7e-07	3.56e-06
LK638SvsHZ	Leaf	down	Os06g0245700	1.42	1.4e-18	1.27e-17
LK638SvsHZ	Leaf	down	Os06g0672700	1.93	7.24e-11	3.9e-10
LK638SvsHZ	Leaf	down	Os01g0607800	1.22	5e-14	3.41e-13
LK638SvsHZ	Leaf	down	Os08g0234000	1.6	9.86e-14	6.59e-13
LK638SvsHZ	Leaf	up	Os01g0934200	1	1.51e-05	4.82e-05
LK638SvsHZ	Leaf	up	Os01g0678000	1.11	1.77e-06	6.3e-06
LK638SvsHZ	Leaf	down	Os06g0683200	2.25	4.52e-30	7.16e-29
LK638SvsHZ	Leaf	up	Os02g0243300	1.89	6.24e-06	2.09e-05
LK638SvsHZ	Leaf	down	Os05g0270800	2.37	7.27e-07	2.7e-06
LK638SvsHZ	Leaf	up	Os07g0210000	3.73	5.67e-57	2.11e-55
LK638SvsHZ	Leaf	up	Os07g0257400	8.09	2.87e-05	8.85e-05
LK638SvsHZ	Leaf	down	Os07g0545400	2.68	6.61e-45	1.81e-43
LK638SvsHZ	Leaf	up	Os11g0191400	3.49	1.78e-109	2.01e-107
LK638SvsHZ	Leaf	up	Os09g0124200	3.14	0.0038	0.00836
LK638SvsHZ	Leaf	up	Os05g0220500	4.79	4.19e-11	2.3e-10
LK638SvsHZ	Leaf	down	Os02g0187300	1.89	1.39e-14	9.8e-14
LK638SvsHZ	Leaf	up	Os01g0797900	2.05	2.34e-20	2.36e-19
LK638SvsHZ	Leaf	down	Os04g0306750	2.02	7.87e-11	4.23e-10
LK638SvsHZ	Leaf	up	Os03g0834050	3.22	2.27e-13	1.48e-12
LK638SvsHZ	Leaf	up	Os02g0530100	5.44	3.31e-132	5.59e-130
LK638SvsHZ	Leaf	up	Os09g0474000	6.52	0.000781	0.00195
LK638SvsHZ	Leaf	down	Os05g0111100	2.49	3.67e-07	1.41e-06
LK638SvsHZ	Leaf	down	Os09g0571400	2.11	1.08e-09	5.29e-09
LK638SvsHZ	Leaf	up	Os08g0500300	1.2	2.72e-08	1.17e-07
LK638SvsHZ	Leaf	up	Os08g0187800	2.32	1.71e-14	1.21e-13
LK638SvsHZ	Leaf	up	Os05g0401500	1.19	5.38e-07	2.03e-06
LK638SvsHZ	Leaf	down	Os07g0599201	6.7	0.000927	0.00229
LK638SvsHZ	Leaf	down	Os02g0701600	1.26	2.86e-20	2.87e-19
LK638SvsHZ	Leaf	up	Os01g0113700	2.76	6.3e-08	2.61e-07
LK638SvsHZ	Leaf	up	Os04g0541700	3.79	2.19e-29	3.38e-28
LK638SvsHZ	Leaf	down	Os04g0127300	3.71	6.92e-09	3.14e-08
LK638SvsHZ	Leaf	down	Os03g0776900	1.03	0.00399	0.00875
LK638SvsHZ	Leaf	down	Os10g0400200	1.77	4.23e-15	3.1e-14
LK638SvsHZ	Leaf	down	Os05g0500400	2.32	6.81e-24	8.23e-23
LK638SvsHZ	Leaf	down	Os01g0162001	6.75	0.00035	0.000926
LK638SvsHZ	Leaf	up	Os03g0746900	3.86	3.24e-05	9.9e-05
LK638SvsHZ	Leaf	down	Os05g0569200	2.1	3.13e-16	2.46e-15
LK638SvsHZ	Leaf	up	Os04g0624650	3.01	5.37e-06	1.81e-05
LK638SvsHZ	Leaf	up	Os03g0800000	2.55	1.87e-31	3.13e-30
LK638SvsHZ	Leaf	down	Os04g0462600	1.63	0.00333	0.00741
LK638SvsHZ	Leaf	down	Os08g0274700	1.37	7.56e-17	6.16e-16
LK638SvsHZ	Leaf	up	Os08g0373000	8.39	1.36e-07	5.46e-07
LK638SvsHZ	Leaf	up	Os01g0805900	1.69	0.000169	0.000469
LK638SvsHZ	Leaf	down	Os02g0739100	1.94	9.3e-18	8e-17
LK638SvsHZ	Leaf	down	Os06g0179100	3.68	0.000155	0.000433
LK638SvsHZ	Leaf	down	Os12g0620000	1.31	1.85e-06	6.58e-06
LK638SvsHZ	Leaf	up	Os02g0639100	2.55	3.41e-07	1.31e-06
LK638SvsHZ	Leaf	up	Os10g0118800	1.91	6.26e-06	2.09e-05
LK638SvsHZ	Leaf	down	Os01g0742300	1.8	8.21e-09	3.7e-08
LK638SvsHZ	Leaf	up	Os04g0451200	2.95	2.08e-28	3.09e-27
LK638SvsHZ	Leaf	up	Os06g0642500	12	1.11e-22	1.27e-21
LK638SvsHZ	Leaf	down	Os04g0488500	3.09	1.2e-15	9.1e-15
LK638SvsHZ	Leaf	down	Os06g0498400	1.12	8.99e-15	6.44e-14
LK638SvsHZ	Leaf	up	Os07g0642300	1.46	2.26e-13	1.47e-12
LK638SvsHZ	Leaf	down	Os09g0103150	3.24	2.62e-13	1.7e-12
LK638SvsHZ	Leaf	up	Os10g0503200	1.03	3.51e-09	1.64e-08
LK638SvsHZ	Leaf	up	Os07g0546400	2.49	5.69e-05	0.000169
LK638SvsHZ	Leaf	down	Os01g0222800	4.99	0.000646	0.00164
LK638SvsHZ	Leaf	up	Os07g0679700	1.61	1.11e-14	7.89e-14
LK638SvsHZ	Leaf	up	Os09g0481200	2.14	8.47e-17	6.89e-16
LK638SvsHZ	Leaf	down	Os01g0968000	1.14	7.53e-07	2.79e-06
LK638SvsHZ	Leaf	up	Os09g0422500	10.42	4.53e-15	3.31e-14
LK638SvsHZ	Leaf	down	Os09g0330700	9.83	1.25e-14	8.85e-14
LK638SvsHZ	Leaf	down	Os05g0421600	2.53	0.000927	0.00229
LK638SvsHZ	Leaf	up	Os06g0692800	4.23	9.84e-11	5.26e-10
LK638SvsHZ	Leaf	down	Os05g0212100	3.14	1.43e-08	6.28e-08
LK638SvsHZ	Leaf	up	Os07g0659400	4.95	3.55e-40	8.16e-39
LK638SvsHZ	Leaf	up	Os09g0511900	9.5	1.85e-10	9.68e-10
LK638SvsHZ	Leaf	up	Os12g0155200	2.97	1.28e-84	8.95e-83
LK638SvsHZ	Leaf	down	Os05g0584200	1.74	7.81e-29	1.18e-27
LK638SvsHZ	Leaf	up	Os06g0644100	1.24	2.05e-26	2.79e-25
LK638SvsHZ	Leaf	down	Os08g0384100	1.29	1.2e-16	9.68e-16
LK638SvsHZ	Leaf	up	Os08g0292900	1.18	3.76e-24	4.61e-23
LK638SvsHZ	Leaf	up	Os01g0901600	2.42	1.66e-14	1.17e-13
LK638SvsHZ	Leaf	up	Os04g0111225	3.17	1.55e-05	4.92e-05
LK638SvsHZ	Leaf	up	Os01g0623200	2.26	0.000124	0.00035
LK638SvsHZ	Leaf	down	Os03g0651100	1.07	5.16e-06	1.75e-05
LK638SvsHZ	Leaf	down	Os09g0407800	1.83	1.68e-07	6.67e-07
LK638SvsHZ	Leaf	down	Os12g0557800	1.85	8.46e-09	3.81e-08
LK638SvsHZ	Leaf	up	Os06g0351500	5.67	1.6e-14	1.13e-13
LK638SvsHZ	Leaf	up	Os11g0687200	6.47	0.000707	0.00178
LK638SvsHZ	Leaf	down	Os08g0326000	3.31	1.09e-26	1.5e-25
LK638SvsHZ	Leaf	up	Os01g0588000	4.22	0.000718	0.00181
LK638SvsHZ	Leaf	up	Os08g0543500	4.17	5.03e-05	0.00015
LK638SvsHZ	Leaf	up	Os02g0137800	1.69	9.07e-10	4.47e-09
LK638SvsHZ	Leaf	up	Os09g0475500	4.05	1.1e-05	3.56e-05
LK638SvsHZ	Leaf	down	Os06g0304500	1.63	0.000348	0.000921
LK638SvsHZ	Leaf	up	Os11g0108800	2.88	1.01e-10	5.42e-10
LK638SvsHZ	Leaf	down	Os10g0414500	1.87	3.26e-13	2.1e-12
LK638SvsHZ	Leaf	down	Os08g0188151	1.67	0.00014	0.000393
LK638SvsHZ	Leaf	down	Os07g0580900	1.21	4.33e-20	4.31e-19
LK638SvsHZ	Leaf	down	Os02g0833400	1.7	7.14e-35	1.37e-33
LK638SvsHZ	Leaf	down	Os11g0132600	4.66	0.00109	0.00265
LK638SvsHZ	Leaf	up	Os10g0516500	3.34	3.28e-18	2.9e-17
LK638SvsHZ	Leaf	up	Os01g0649200	1.42	0.000269	0.000722
LK638SvsHZ	Leaf	down	Os01g0550300	1.15	2.68e-27	3.8e-26
LK638SvsHZ	Leaf	up	Os03g0574900	3.06	1.42e-28	2.13e-27
LK638SvsHZ	Leaf	down	Os09g0131000	1	0.00152	0.00361
LK638SvsHZ	Leaf	down	Os11g0492100	2.14	8.86e-08	3.62e-07
LK638SvsHZ	Leaf	up	Os11g0444900	1.35	3.99e-11	2.2e-10
LK638SvsHZ	Leaf	down	Os10g0511400	1.03	2.83e-11	1.58e-10
LK638SvsHZ	Leaf	down	Os07g0593332	1.95	3.27e-14	2.26e-13
LK638SvsHZ	Leaf	up	Os02g0649900	4.54	4.95e-07	1.88e-06
LK638SvsHZ	Leaf	down	Os03g0286200	1.62	1.74e-52	5.83e-51
LK638SvsHZ	Leaf	down	Os01g0833400	1.14	0.00199	0.00463
LK638SvsHZ	Leaf	up	Os01g0192300	1.58	1.81e-13	1.19e-12
LK638SvsHZ	Leaf	up	Os07g0691100	5.12	7.38e-26	9.76e-25
LK638SvsHZ	Leaf	down	Os06g0320000	2.38	2.77e-22	3.09e-21
LK638SvsHZ	Leaf	down	Os01g0720800	1.16	0.000567	0.00145
LK638SvsHZ	Leaf	down	Os03g0685100	1.55	1.35e-08	5.96e-08
LK638SvsHZ	Leaf	down	Os03g0589300	1.47	0.000102	0.000292
LK638SvsHZ	Leaf	up	Os05g0190300	10.99	1.48e-17	1.26e-16
LK638SvsHZ	Leaf	up	Os07g0578200	1.91	1.64e-30	2.65e-29
LK638SvsHZ	Leaf	up	Os04g0291100	1.17	2.32e-05	7.23e-05
LK638SvsHZ	Leaf	down	Os05g0274900	1.9	1.04e-39	2.35e-38
LK638SvsHZ	Leaf	up	Os07g0206700	2.01	1.14e-30	1.86e-29
LK638SvsHZ	Leaf	down	Os05g0204900	1.67	3.46e-09	1.62e-08
LK638SvsHZ	Leaf	up	Os11g0193300	5.31	2.4e-10	1.24e-09
LK638SvsHZ	Leaf	down	Os01g0209800	1.48	3.99e-12	2.38e-11
LK638SvsHZ	Leaf	down	Os03g0194450	2.45	0.000217	0.000593
LK638SvsHZ	Leaf	down	Os02g0783100	1.64	0.00132	0.00316
LK638SvsHZ	Leaf	up	Os03g0113000	8.42	1.69e-21	1.82e-20
LK638SvsHZ	Leaf	up	Os08g0197500	10.66	2.85e-17	2.37e-16
LK638SvsHZ	Leaf	up	Os05g0418600	12.37	2.45e-24	3.04e-23
LK638SvsHZ	Leaf	down	Os03g0393900	1.06	0.00313	0.00698
LK638SvsHZ	Leaf	up	Os08g0439100	1.77	1.91e-10	9.97e-10
LK638SvsHZ	Leaf	down	Os01g0687500	1.94	5.94e-09	2.72e-08
LK638SvsHZ	Leaf	up	Os06g0225300	1.77	2.3e-10	1.19e-09
LK638SvsHZ	Leaf	down	Os05g0407200	1.1	4.68e-21	4.91e-20
LK638SvsHZ	Leaf	down	Os03g0648900	1.7	1.22e-25	1.6e-24
LK638SvsHZ	Leaf	up	Os02g0278700	4.21	2.34e-20	2.36e-19
LK638SvsHZ	Leaf	up	Os03g0767000	1.92	9.06e-05	0.000261
LK638SvsHZ	Leaf	up	Os02g0755600	3.04	5.05e-21	5.28e-20
LK638SvsHZ	Leaf	down	Os03g0700100	6.2	0.0034	0.00755
LK638SvsHZ	Leaf	down	Os03g0296300	1.51	7.01e-09	3.18e-08
LK638SvsHZ	Leaf	up	Os11g0123033	11.64	5.01e-22	5.53e-21
LK638SvsHZ	Leaf	down	Os01g0888500	3.34	2.09e-44	5.63e-43
LK638SvsHZ	Leaf	down	Os06g0596300	1.94	3.35e-22	3.73e-21
LK638SvsHZ	Leaf	up	Os01g0572200	2.78	0.000364	0.00096
LK638SvsHZ	Leaf	up	Os05g0406150	4.95	2.09e-05	6.55e-05
LK638SvsHZ	Leaf	up	Os01g0857600	4	7.37e-06	2.44e-05
LK638SvsHZ	Leaf	up	Os01g0950900	1.79	0.000266	0.000715
LK638SvsHZ	Leaf	up	Os02g0663100	1.86	5.51e-15	4.02e-14
LK638SvsHZ	Leaf	up	Os03g0180500	7.73	1.62e-75	9.64e-74
LK638SvsHZ	Leaf	down	Os08g0459100	3.47	0.000207	0.000566
LK638SvsHZ	Leaf	up	Os02g0813000	3.95	0.000674	0.0017
LK638SvsHZ	Leaf	up	Os01g0111200	1.2	1.64e-11	9.38e-11
LK638SvsHZ	Leaf	up	Os02g0610500	4.39	2.1e-54	7.38e-53
LK638SvsHZ	Leaf	up	Os09g0381600	2.38	0.00207	0.0048
LK638SvsHZ	Leaf	up	Os04g0513400	1.8	8.54e-24	1.03e-22
LK638SvsHZ	Leaf	up	Os11g0527150	3.18	0.000911	0.00226
LK638SvsHZ	Leaf	up	Os01g0282866	4.89	0.00389	0.00854
LK638SvsHZ	Leaf	down	Os06g0125300	1.28	0.000112	0.000318
LK638SvsHZ	Leaf	down	Os03g0802700	1.66	4.78e-18	4.2e-17
LK638SvsHZ	Leaf	down	Os05g0334000	1.31	1.24e-35	2.44e-34
LK638SvsHZ	Leaf	down	Os02g0284800	2.79	2.9e-09	1.37e-08
LK638SvsHZ	Leaf	up	Os03g0800700	1.44	2.3e-11	1.29e-10
LK638SvsHZ	Leaf	down	Os02g0612900	1.97	8.3e-46	2.34e-44
LK638SvsHZ	Leaf	down	Os12g0230100	1.97	4.59e-125	6.74e-123
LK638SvsHZ	Leaf	down	Os05g0353300	1.02	4.52e-11	2.48e-10
LK638SvsHZ	Leaf	down	Os03g0295300	2.47	5.38e-26	7.16e-25
LK638SvsHZ	Leaf	up	Os08g0100200	3.25	0.00329	0.00731
LK638SvsHZ	Leaf	up	Os07g0459400	1.92	2.15e-28	3.19e-27
LK638SvsHZ	Leaf	up	Os04g0370300	11.08	8.61e-18	7.42e-17
LK638SvsHZ	Leaf	down	Os06g0699500	1.41	3.32e-12	1.99e-11
LK638SvsHZ	Leaf	up	Os06g0126500	7.51	3.59e-11	1.98e-10
LK638SvsHZ	Leaf	up	Os06g0179800	1.82	1.3e-05	4.17e-05
LK638SvsHZ	Leaf	down	Os12g0613500	2.51	1.17e-12	7.25e-12
LK638SvsHZ	Leaf	up	Os01g0652100	6.33	5.27e-10	2.66e-09
LK638SvsHZ	Leaf	down	Os05g0313900	2.22	2.83e-05	8.72e-05
LK638SvsHZ	Leaf	down	Os02g0269200	3.85	7.18e-06	2.38e-05
LK638SvsHZ	Leaf	up	Os10g0476400	1.24	2.35e-08	1.01e-07
LK638SvsHZ	Leaf	up	Os03g0121200	3.49	1.8e-14	1.27e-13
LK638SvsHZ	Leaf	down	Os03g0249300	1.81	9.64e-17	7.82e-16
LK638SvsHZ	Leaf	up	Os03g0799200	7.32	2.45e-05	7.62e-05
LK638SvsHZ	Leaf	up	Os03g0413000	1.25	6.09e-07	2.28e-06
LK638SvsHZ	Leaf	down	Os07g0686500	1.06	0.000102	0.000292
LK638SvsHZ	Leaf	up	Os06g0690700	1.95	1.11e-18	1.01e-17
LK638SvsHZ	Leaf	down	Os06g0146500	1.47	4.65e-05	0.000139
LK638SvsHZ	Leaf	down	Os07g0174200	2.09	5.95e-08	2.47e-07
LK638SvsHZ	Leaf	up	Os03g0789433	10.96	4.94e-19	4.62e-18
LK638SvsHZ	Leaf	up	Os03g0169700	1.14	0.000754	0.00189
LK638SvsHZ	Leaf	up	Os03g0133400	2.26	1.58e-22	1.79e-21
LK638SvsHZ	Leaf	up	Os06g0140900	3.44	0.000581	0.00148
LK638SvsHZ	Leaf	up	Os01g0641750	3.81	0.00141	0.00338
LK638SvsHZ	Leaf	up	Os03g0178550	8.47	2.37e-09	1.13e-08
LK638SvsHZ	Leaf	down	Os03g0270700	1.9	2.56e-11	1.43e-10
LK638SvsHZ	Leaf	down	Os12g0143400	2.5	9.07e-13	5.67e-12
LK638SvsHZ	Leaf	up	Os05g0163400	1.45	1.4e-20	1.43e-19
LK638SvsHZ	Leaf	up	Os08g0476050	2.01	0.000648	0.00164
LK638SvsHZ	Leaf	up	Os01g0201800	5.4	1.54e-06	5.52e-06
LK638SvsHZ	Leaf	down	Os08g0558800	1.44	4.84e-20	4.79e-19
LK638SvsHZ	Leaf	up	Os12g0162100	1.51	2.77e-19	2.62e-18
LK638SvsHZ	Leaf	down	Os07g0134700	1.22	1.75e-20	1.79e-19
LK638SvsHZ	Leaf	up	Os11g0707800	1.33	4.83e-06	1.64e-05
LK638SvsHZ	Leaf	down	Os03g0647500	4.5	3.5e-09	1.63e-08
LK638SvsHZ	Leaf	down	Os02g0644600	2.82	6.12e-16	4.72e-15
LK638SvsHZ	Leaf	down	Os07g0580200	6.22	1.18e-05	3.82e-05
LK638SvsHZ	Leaf	up	Os01g0148200	7.94	7.79e-08	3.2e-07
LK638SvsHZ	Leaf	up	Os01g0355700	6.75	0.00161	0.00382
LK638SvsHZ	Leaf	down	Os07g0165000	1.74	4.3e-18	3.78e-17
LK638SvsHZ	Leaf	down	Os08g0436700	5.52	1.61e-07	6.41e-07
LK638SvsHZ	Leaf	down	Os12g0229100	1.75	5.74e-08	2.39e-07
LK638SvsHZ	Leaf	up	Os04g0573000	6.23	6.96e-75	4.06e-73
LK638SvsHZ	Leaf	down	Os07g0542400	5.5	9.16e-06	3e-05
LK638SvsHZ	Leaf	up	Os11g0685700	8.58	1.16e-08	5.14e-08
LK638SvsHZ	Leaf	down	Os05g0380700	6.96	0.000166	0.00046
LK638SvsHZ	Leaf	up	Os03g0399532	1.72	5.85e-22	6.43e-21
LK638SvsHZ	Leaf	up	Os01g0177900	1.8	0.00126	0.00304
LK638SvsHZ	Leaf	up	Os05g0386700	6.1	0.00243	0.00554
LK638SvsHZ	Leaf	down	Os01g0168400	3.63	1.35e-114	1.65e-112
LK638SvsHZ	Leaf	down	Os04g0655300	1.7	2.33e-07	9.13e-07
LK638SvsHZ	Leaf	up	Os01g0848200	1.44	5.87e-06	1.97e-05
LK638SvsHZ	Leaf	down	Os06g0116400	3.05	1.47e-49	4.53e-48
LK638SvsHZ	Leaf	down	Os02g0821800	2.59	1.14e-63	4.98e-62
LK638SvsHZ	Leaf	down	Os07g0608100	1.67	2.55e-16	2.02e-15
LK638SvsHZ	Leaf	up	Os06g0247900	5.92	9.08e-11	4.87e-10
LK638SvsHZ	Leaf	down	Os05g0323900	2.16	7.3e-35	1.4e-33
LK638SvsHZ	Leaf	down	Os02g0193100	3.57	2.67e-08	1.14e-07
LK638SvsHZ	Leaf	down	Os08g0499000	2.61	0.000937	0.00231
LK638SvsHZ	Leaf	down	Os05g0333500	1.39	2.29e-44	6.14e-43
LK638SvsHZ	Leaf	up	Os02g0499000	2.55	4.41e-96	3.87e-94
LK638SvsHZ	Leaf	up	Os01g0752200	1.77	2.09e-10	1.09e-09
LK638SvsHZ	Leaf	down	Os08g0494200	2.62	0.00174	0.0041
LK638SvsHZ	Leaf	up	Os04g0362375	3.07	0.000105	0.0003
LK638SvsHZ	Leaf	down	Os08g0512100	5.53	9.42e-12	5.48e-11
LK638SvsHZ	Leaf	down	Os01g0693800	1.1	1.41e-07	5.65e-07
LK638SvsHZ	Leaf	up	Os01g0719800	2.35	0.00014	0.000394
LK638SvsHZ	Leaf	up	Os01g0574800	2.74	2.8e-13	1.81e-12
LK638SvsHZ	Leaf	down	Os01g0328400	2	4.28e-31	7.07e-30
LK638SvsHZ	Leaf	down	Os03g0207475	10.52	2.02e-17	1.7e-16
LK638SvsHZ	Leaf	up	Os12g0140200	2.39	0.000151	0.000422
LK638SvsHZ	Leaf	up	Os03g0689100	4.12	6.32e-122	8.77e-120
LK638SvsHZ	Leaf	up	Os09g0506900	1.07	1.37e-14	9.67e-14
LK638SvsHZ	Leaf	up	Os02g0823300	1.59	1.08e-30	1.76e-29
LK638SvsHZ	Leaf	up	Os03g0637600	9.8	1.13e-14	8.01e-14
LK638SvsHZ	Leaf	down	Os04g0598000	1.09	4.8e-05	0.000144
LK638SvsHZ	Leaf	up	Os02g0742700	8.28	2.38e-07	9.34e-07
LK638SvsHZ	Leaf	up	Os03g0387900	3.57	1.85e-200	8.12e-198
LK638SvsHZ	Leaf	up	Os09g0482720	1.12	8.45e-05	0.000245
LK638SvsHZ	Leaf	up	Os03g0206700	2.42	1.14e-91	9.27e-90
LK638SvsHZ	Leaf	down	Os06g0194400	4.51	2.31e-07	9.06e-07
LK638SvsHZ	Leaf	down	Os09g0542800	2.59	1.01e-12	6.28e-12
LK638SvsHZ	Leaf	up	Os01g0117300	9.36	5.73e-13	3.63e-12
LK638SvsHZ	Leaf	down	Os12g0263000	2.61	2.45e-75	1.45e-73
LK638SvsHZ	Leaf	up	Os04g0250200	1.99	4.76e-08	2e-07
LK638SvsHZ	Leaf	up	Os01g0346600	5.21	1.48e-06	5.33e-06
LK638SvsHZ	Leaf	down	Os02g0663800	4.78	5.75e-08	2.39e-07
LK638SvsHZ	Leaf	up	Os08g0446200	2	2.86e-05	8.81e-05
LK638SvsHZ	Leaf	down	Os11g0583200	4.99	7.19e-12	4.22e-11
LK638SvsHZ	Leaf	up	Os01g0151600	2.19	6.01e-14	4.08e-13
LK638SvsHZ	Leaf	up	Os08g0479300	2.14	4.48e-09	2.07e-08
LK638SvsHZ	Leaf	down	Os12g0502300	4.65	2.1e-06	7.41e-06
LK638SvsHZ	Leaf	down	Os06g0137600	2.81	1.95e-83	1.33e-81
LK638SvsHZ	Leaf	down	Os12g0617400	1.41	7.2e-06	2.39e-05
LK638SvsHZ	Leaf	up	Os04g0395600	1.45	5.07e-17	4.18e-16
LK638SvsHZ	Leaf	up	Os03g0692000	6.45	0.00119	0.00288
LK638SvsHZ	Leaf	up	Os07g0530400	2.92	3.01e-19	2.85e-18
LK638SvsHZ	Leaf	up	Os12g0630750	7.57	1.78e-05	5.61e-05
LK638SvsHZ	Leaf	down	Os07g0409700	1.05	1.76e-20	1.79e-19
LK638SvsHZ	Leaf	down	Os05g0554000	1.79	0.000393	0.00103
LK638SvsHZ	Leaf	up	Os08g0244100	1.92	3.92e-09	1.82e-08
LK638SvsHZ	Leaf	up	Os11g0592600	9.24	1.48e-10	7.82e-10
LK638SvsHZ	Leaf	down	Os02g0616800	3.9	1.22e-05	3.95e-05
LK638SvsHZ	Leaf	up	Os08g0459600	1.66	4.03e-11	2.22e-10
LK638SvsHZ	Leaf	down	Os06g0661600	1.08	9.98e-08	4.06e-07
LK638SvsHZ	Leaf	up	Os01g0614900	1.38	5.36e-17	4.4e-16
LK638SvsHZ	Leaf	up	Os09g0380450	2.03	0.000243	0.000658
LK638SvsHZ	Leaf	down	Os05g0490000	1.12	0.000113	0.000322
LK638SvsHZ	Leaf	down	Os04g0492300	2.14	1.77e-07	7.05e-07
LK638SvsHZ	Leaf	up	Os02g0736200	1.05	0.00245	0.00559
LK638SvsHZ	Leaf	down	Os06g0144000	1.28	0.00247	0.00564
LK638SvsHZ	Leaf	down	Os04g0447500	1.79	8.49e-29	1.28e-27
LK638SvsHZ	Leaf	up	Os08g0269600	5.33	2.79e-11	1.56e-10
LK638SvsHZ	Leaf	up	Os10g0528900	10.42	2.5e-14	1.73e-13
LK638SvsHZ	Leaf	down	Os09g0438500	7.44	5.71e-06	1.92e-05
LK638SvsHZ	Leaf	up	Os04g0401000	6.3	3.75e-157	9.6e-155
LK638SvsHZ	Leaf	up	Os01g0532300	2.28	1.71e-09	8.26e-09
LK638SvsHZ	Leaf	up	Os04g0160600	4.35	2.5e-06	8.75e-06
LK638SvsHZ	Leaf	down	Os03g0369700	8.92	4.5e-11	2.47e-10
LK638SvsHZ	Leaf	down	Os10g0470100	1.96	5.38e-08	2.25e-07
LK638SvsHZ	Leaf	down	Os02g0312700	3.43	3.51e-08	1.49e-07
LK638SvsHZ	Leaf	up	Os03g0127900	1.89	6.72e-18	5.82e-17
LK638SvsHZ	Leaf	up	Os11g0173900	2.47	1.16e-07	4.68e-07
LK638SvsHZ	Leaf	down	Os01g0618100	4.04	8.3e-50	2.58e-48
LK638SvsHZ	Leaf	up	Os04g0517100	3.17	0.000131	0.00037
LK638SvsHZ	Leaf	up	Os12g0510900	7.03	0.00453	0.00983
LK638SvsHZ	Leaf	up	Os06g0498800	2.93	1.06e-14	7.57e-14
LK638SvsHZ	Leaf	up	Os09g0518900	3.8	0.000134	0.000377
LK638SvsHZ	Leaf	up	Os04g0630400	1.78	3.78e-13	2.42e-12
LK638SvsHZ	Leaf	up	Os12g0597000	2.67	3.83e-11	2.11e-10
LK638SvsHZ	Leaf	down	Os02g0814400	1.2	1.55e-08	6.81e-08
LK638SvsHZ	Leaf	up	Os02g0276900	2.53	0.000538	0.00138
LK638SvsHZ	Leaf	down	Os05g0172300	3.14	5.75e-11	3.12e-10
LK638SvsHZ	Leaf	up	Os12g0219700	4.65	5.45e-44	1.44e-42
LK638SvsHZ	Leaf	down	Os03g0766600	4.68	8.33e-70	4.28e-68
LK638SvsHZ	Leaf	down	Os07g0490400	2.03	3.36e-21	3.56e-20
LK638SvsHZ	Leaf	down	Os04g0253000	2.36	2.62e-38	5.69e-37
LK638SvsHZ	Leaf	down	Os03g0184100	12.76	3.91e-161	1.1e-158
LK638SvsHZ	Leaf	down	Os02g0563000	6.53	0.000769	0.00193
LK638SvsHZ	Leaf	down	Os08g0304900	2.19	1.38e-06	5e-06
LK638SvsHZ	Leaf	down	Os08g0254500	1.37	3.56e-35	6.92e-34
LK638SvsHZ	Leaf	down	Os09g0306650	4.18	3.04e-64	1.35e-62
LK638SvsHZ	Leaf	down	Os08g0320300	2.9	8.44e-13	5.28e-12
LK638SvsHZ	Leaf	down	Os09g0273950	3.96	7.56e-45	2.07e-43
LK638SvsHZ	Leaf	up	Os05g0176100	4.22	3.87e-34	7.16e-33
LK638SvsHZ	Leaf	up	Os07g0200900	6.04	0.00402	0.00879
LK638SvsHZ	Leaf	down	Os08g0335500	2.14	8.51e-20	8.31e-19
LK638SvsHZ	Leaf	down	Os09g0534600	9.12	1.11e-11	6.4e-11
LK638SvsHZ	Leaf	down	Os01g0502700	3.49	0.00348	0.0077
LK638SvsHZ	Leaf	up	Os04g0129900	3.7	0.000106	0.000303
LK638SvsHZ	Leaf	down	Os03g0154750	2.21	9.07e-35	1.72e-33
LK638SvsHZ	Leaf	up	Os01g0672100	4.07	0.00426	0.00927
LK638SvsHZ	Leaf	up	Os06g0336200	3.27	3.83e-48	1.15e-46
LK638SvsHZ	Leaf	up	Os05g0577700	1.34	6.19e-06	2.07e-05
LK638SvsHZ	Leaf	down	Os06g0722100	3.72	1.37e-48	4.15e-47
LK638SvsHZ	Leaf	up	Os06g0563250	1.14	2.61e-07	1.02e-06
LK638SvsHZ	Leaf	down	Os01g0624000	1.38	8.98e-10	4.44e-09
LK638SvsHZ	Leaf	up	Os11g0151002	2.23	5.08e-12	3.01e-11
LK638SvsHZ	Leaf	down	Os04g0436800	3.68	5.69e-36	1.14e-34
LK638SvsHZ	Leaf	up	Os07g0548500	3.76	0.000773	0.00194
LK638SvsHZ	Leaf	up	Os10g0522800	1.86	2.66e-10	1.38e-09
LK638SvsHZ	Leaf	up	Os06g0624100	2.35	7.09e-13	4.47e-12
LK638SvsHZ	Leaf	down	Os03g0284400	1.41	1.46e-24	1.83e-23
LK638SvsHZ	Leaf	down	Os10g0462900	3.39	3.44e-74	1.95e-72
LK638SvsHZ	Leaf	down	Os09g0491772	2.52	3.21e-39	7.18e-38
LK638SvsHZ	Leaf	up	Os07g0413800	2.68	5.28e-19	4.92e-18
LK638SvsHZ	Leaf	down	Os08g0130500	1.72	7.87e-23	9.04e-22
LK638SvsHZ	Leaf	up	Os12g0609600	9.52	1.54e-12	9.47e-12
LK638SvsHZ	Leaf	down	Os09g0128600	1.03	0.000525	0.00135
LK638SvsHZ	Leaf	down	Os10g0446100	1.25	9.16e-07	3.37e-06
LK638SvsHZ	Leaf	up	Os06g0572000	11.86	2.38e-21	2.54e-20
LK638SvsHZ	Leaf	down	Os05g0571700	1.05	7.07e-07	2.63e-06
LK638SvsHZ	Leaf	up	Os02g0148100	1	1.14e-08	5.05e-08
LK638SvsHZ	Leaf	up	Os01g0117025	2.14	6.51e-05	0.000191
LK638SvsHZ	Leaf	down	Os08g0158800	7.7	5.34e-06	1.8e-05
LK638SvsHZ	Leaf	up	Os11g0601700	1.36	1.08e-11	6.24e-11
LK638SvsHZ	Leaf	down	Os01g0771100	5.46	3.59e-05	0.000109
LK638SvsHZ	Leaf	up	Os02g0182600	6.38	7.44e-12	4.36e-11
LK638SvsHZ	Leaf	down	Os05g0432700	1.11	1.05e-07	4.25e-07
LK638SvsHZ	Leaf	down	Os03g0262200	1.82	3.39e-05	0.000104
LK638SvsHZ	Leaf	up	Os09g0433800	1.86	3.33e-13	2.14e-12
LK638SvsHZ	Leaf	down	Os05g0470800	2.23	1.66e-11	9.47e-11
LK638SvsHZ	Leaf	down	Os02g0478700	2.34	1.98e-29	3.05e-28
LK638SvsHZ	Leaf	down	Os09g0423200	1.15	2.27e-07	8.92e-07
LK638SvsHZ	Leaf	up	Os05g0456962	4.72	7.48e-05	0.000218
LK638SvsHZ	Leaf	down	Os03g0381300	1.1	5.1e-09	2.35e-08
LK638SvsHZ	Leaf	down	Os09g0360500	9.37	3.36e-12	2.02e-11
LK638SvsHZ	Leaf	up	Os12g0115500	2.98	2.48e-107	2.7e-105
LK638SvsHZ	Leaf	down	Os09g0446800	1.38	1.1e-35	2.17e-34
LK638SvsHZ	Leaf	up	Os07g0414800	1.3	1.13e-12	7.02e-12
LK638SvsHZ	Leaf	up	Os01g0921100	4.23	0.00167	0.00394
LK638SvsHZ	Leaf	up	Os09g0314200	1.8	0.000483	0.00125
LK638SvsHZ	Leaf	up	Os12g0261300	2.98	0.000222	0.000606
LK638SvsHZ	Leaf	up	Os07g0109400	2.3	1.24e-11	7.12e-11
LK638SvsHZ	Leaf	up	Os07g0590700	4.11	2.34e-05	7.29e-05
LK638SvsHZ	Leaf	up	Os12g0543800	6.63	0.00175	0.00411
LK638SvsHZ	Leaf	up	Os12g0572000	4.17	6.13e-15	4.45e-14
LK638SvsHZ	Leaf	down	Os03g0182700	1.44	9.94e-23	1.13e-21
LK638SvsHZ	Leaf	down	Os11g0201900	7.26	2.07e-05	6.48e-05
LK638SvsHZ	Leaf	up	Os04g0136200	8.72	3.48e-09	1.63e-08
LK638SvsHZ	Leaf	down	Os07g0229900	1.91	1.68e-17	1.42e-16
LK638SvsHZ	Leaf	up	Os11g0298000	4.92	0.000164	0.000455
LK638SvsHZ	Leaf	down	Os08g0559600	3.34	5.52e-11	3e-10
LK638SvsHZ	Leaf	up	Os10g0361876	3.55	7.73e-08	3.17e-07
LK638SvsHZ	Leaf	down	Os06g0168600	4.55	1.47e-21	1.59e-20
LK638SvsHZ	Leaf	down	Os05g0218001	3.47	0.000361	0.000952
LK638SvsHZ	Leaf	up	Os05g0358700	1.01	1.39e-06	5.03e-06
LK638SvsHZ	Leaf	down	Os06g0224100	1.41	1.87e-05	5.88e-05
LK638SvsHZ	Leaf	up	Os02g0781000	3.45	9.02e-12	5.25e-11
LK638SvsHZ	Leaf	up	Os02g0730300	1.46	2.76e-21	2.93e-20
LK638SvsHZ	Leaf	down	Os11g0549605	4.79	0.000783	0.00196
LK638SvsHZ	Leaf	down	Os08g0556200	1.05	1.11e-09	5.43e-09
LK638SvsHZ	Leaf	up	Os04g0164900	2.98	0.000374	0.000983
LK638SvsHZ	Leaf	down	Os02g0326200	2.74	7.8e-60	3.1e-58
LK638SvsHZ	Leaf	down	Os04g0518000	1.79	1.48e-21	1.6e-20
LK638SvsHZ	Leaf	down	Os01g0855200	3.35	3.12e-204	1.39e-201
LK638SvsHZ	Leaf	down	Os02g0830100	1.59	8.12e-44	2.14e-42
LK638SvsHZ	Leaf	down	Os04g0282200	3.05	3.61e-26	4.85e-25
LK638SvsHZ	Leaf	down	Os01g0736500	4.25	0.00183	0.0043
LK638SvsHZ	Leaf	down	Os07g0609000	1.37	1.23e-14	8.75e-14
LK638SvsHZ	Leaf	down	Os05g0207200	3.96	0.00169	0.00397
LK638SvsHZ	Leaf	down	Os03g0859300	1.14	7.85e-05	0.000228
LK638SvsHZ	Leaf	down	Os05g0445500	2.25	5.52e-62	2.34e-60
LK638SvsHZ	Leaf	up	Os08g0102400	6.22	0.00109	0.00266
LK638SvsHZ	Leaf	up	Os03g0785900	4.32	0.00275	0.0062
LK638SvsHZ	Leaf	up	Os02g0691900	7.29	0.00245	0.0056
LK638SvsHZ	Leaf	up	Os01g0711400	1.9	1.03e-32	1.82e-31
LK638SvsHZ	Leaf	down	Os05g0322900	1.79	1.56e-16	1.25e-15
LK638SvsHZ	Leaf	down	Os03g0424200	1.69	6.94e-06	2.31e-05
LK638SvsHZ	Leaf	up	Os05g0177800	6.4	0.00107	0.00261
LK638SvsHZ	Leaf	up	Os09g0401300	3.02	1.39e-64	6.31e-63
LK638SvsHZ	Leaf	up	Os01g0782300	6.83	0.00241	0.0055
LK638SvsHZ	Leaf	down	Os12g0133600	2.19	2.56e-06	8.95e-06
LK638SvsHZ	Leaf	up	Os11g0557000	8.78	2.11e-10	1.1e-09
LK638SvsHZ	Leaf	down	Os03g0828100	1.4	3.47e-12	2.08e-11
LK638SvsHZ	Leaf	up	Os05g0129800	1.81	3.29e-18	2.92e-17
LK638SvsHZ	Leaf	up	Os01g0207200	3.62	0.000252	0.00068
LK638SvsHZ	Leaf	up	Os01g0124650	4.8	0.00277	0.00624
LK638SvsHZ	Leaf	up	Os12g0245100	5.39	4.04e-05	0.000122
LK638SvsHZ	Leaf	up	Os02g0131300	1.15	5.58e-21	5.82e-20
LK638SvsHZ	Leaf	up	Os01g0827200	2.4	1.68e-21	1.81e-20
LK638SvsHZ	Leaf	down	Os12g0166500	3.38	8.02e-39	1.76e-37
LK638SvsHZ	Leaf	down	Os06g0199100	3.34	1.28e-133	2.25e-131
LK638SvsHZ	Leaf	down	Os05g0179000	3.69	0.000739	0.00186
LK638SvsHZ	Leaf	up	Os03g0274300	4.31	2.45e-135	4.46e-133
LK638SvsHZ	Leaf	up	Os08g0532400	1.24	2.34e-05	7.28e-05
LK638SvsHZ	Leaf	up	Os03g0232600	1.11	1.28e-18	1.17e-17
LK638SvsHZ	Leaf	up	Os01g0799500	6.32	2.32e-06	8.15e-06
LK638SvsHZ	Leaf	up	Os05g0500600	3.68	2.45e-11	1.37e-10
LK638SvsHZ	Leaf	up	Os10g0519300	2.04	0.000806	0.00201
LK638SvsHZ	Leaf	up	Os02g0720700	1.94	5.55e-10	2.79e-09
LK638SvsHZ	Leaf	up	Os07g0593000	5.12	0.000119	0.000337
LK638SvsHZ	Leaf	up	Os01g0943800	12.98	1.44e-27	2.06e-26
LK638SvsHZ	Leaf	down	Os07g0658200	2.51	6.4e-30	1.01e-28
LK638SvsHZ	Leaf	up	Os06g0477400	1.34	2.01e-08	8.71e-08
LK638SvsHZ	Leaf	up	Os12g0560300	1.2	1.05e-08	4.68e-08
LK638SvsHZ	Leaf	up	Os02g0722700	1.65	4.29e-40	9.84e-39
LK638SvsHZ	Leaf	down	Os05g0583950	8.99	4.02e-10	2.05e-09
LK638SvsHZ	Leaf	down	Os02g0712000	1.36	8.83e-24	1.06e-22
LK638SvsHZ	Leaf	down	Os01g0102300	1.37	1.05e-21	1.14e-20
LK638SvsHZ	Leaf	down	Os02g0599100	1.15	0.0042	0.00916
LK638SvsHZ	Leaf	up	Os11g0118350	8.52	2.11e-14	1.47e-13
LK638SvsHZ	Leaf	up	Os11g0112050	4.61	3.01e-05	9.25e-05
LK638SvsHZ	Leaf	down	Os11g0678200	2.63	1.73e-06	6.18e-06
LK638SvsHZ	Leaf	up	Os06g0607100	4.49	7.22e-28	1.05e-26
LK638SvsHZ	Leaf	up	Os01g0777200	5.41	3.68e-67	1.77e-65
LK638SvsHZ	Leaf	up	Os09g0524800	4.7	1.16e-15	8.79e-15
LK638SvsHZ	Leaf	up	Os12g0626400	3.37	2.08e-64	9.41e-63
LK638SvsHZ	Leaf	up	Os05g0462301	1.54	1.83e-11	1.04e-10
LK638SvsHZ	Leaf	down	Os02g0527100	1	0.000238	0.000644
LK638SvsHZ	Leaf	up	Os11g0641300	3.05	4.64e-05	0.000139
LK638SvsHZ	Leaf	up	Os12g0191200	1.51	2.56e-05	7.94e-05
LK638SvsHZ	Leaf	up	Os08g0351200	2.45	8.91e-07	3.28e-06
LK638SvsHZ	Leaf	up	Os10g0516900	6.77	1.18e-11	6.79e-11
LK638SvsHZ	Leaf	down	Os01g0737900	2.65	2.48e-15	1.85e-14
LK638SvsHZ	Leaf	up	Os05g0205050	3.62	0.003	0.00672
LK638SvsHZ	Leaf	up	Os03g0407000	1.29	1.78e-18	1.6e-17
LK638SvsHZ	Leaf	down	Os02g0825600	9.13	1.4e-17	1.19e-16
LK638SvsHZ	Leaf	up	Os06g0534800	5.99	2.14e-05	6.68e-05
LK638SvsHZ	Leaf	up	Os05g0501300	3.55	0.000309	0.000822
LK638SvsHZ	Leaf	down	Os09g0115466	1.24	0.0032	0.00712
LK638SvsHZ	Leaf	down	Os05g0350600	1.07	7.36e-17	6.01e-16
LK638SvsHZ	Leaf	up	Os07g0240600	3.08	2.67e-08	1.14e-07
LK638SvsHZ	Leaf	down	Os01g0926350	2.93	3.75e-08	1.59e-07
LK638SvsHZ	Leaf	down	Os03g0151600	2.71	1.82e-11	1.03e-10
LK638SvsHZ	Leaf	down	Os03g0622600	3.3	0.00035	0.000924
LK638SvsHZ	Leaf	down	Os11g0197600	1.69	3.1e-17	2.58e-16
LK638SvsHZ	Leaf	down	Os04g0670700	1.11	0.000985	0.00242
LK638SvsHZ	Leaf	down	Os04g0634500	1.03	0.000503	0.0013
LK638SvsHZ	Leaf	up	Os07g0167100	2.03	4.02e-38	8.67e-37
LK638SvsHZ	Leaf	up	Os10g0548700	1.18	8.4e-06	2.76e-05
LK638SvsHZ	Leaf	up	Os03g0197100	3.26	7.46e-29	1.12e-27
LK638SvsHZ	Leaf	down	Os03g0787600	1.25	1.09e-13	7.27e-13
LK638SvsHZ	Leaf	down	Os11g0592400	1.1	6.72e-15	4.86e-14
LK638SvsHZ	Leaf	down	Os12g0539700	3.97	1.24e-12	7.68e-12
LK638SvsHZ	Leaf	up	Os01g0927400	1.94	5.16e-05	0.000154
LK638SvsHZ	Leaf	up	Os03g0703400	1.42	8.76e-19	8.04e-18
LK638SvsHZ	Leaf	down	Os02g0749150	1.13	1.21e-08	5.37e-08
LK638SvsHZ	Leaf	down	Os02g0530600	1.03	0.0014	0.00335
LK638SvsHZ	Leaf	up	Os06g0192950	4.98	0.000108	0.000307
LK638SvsHZ	Leaf	down	Os09g0438700	4.35	3.86e-39	8.58e-38
LK638SvsHZ	Leaf	down	Os04g0151800	1.03	1.22e-11	7.02e-11
LK638SvsHZ	Leaf	down	Os04g0555900	1.57	1.82e-10	9.55e-10
LK638SvsHZ	Leaf	down	Os03g0395000	2.26	7.93e-21	8.21e-20
LK638SvsHZ	Leaf	down	Os01g0301700	3.66	1.87e-14	1.31e-13
LK638SvsHZ	Leaf	up	Os12g0570700	2	0.00177	0.00415
LK638SvsHZ	Leaf	up	Os04g0630500	4.44	1.4e-22	1.59e-21
LK638SvsHZ	Leaf	up	Os05g0114700	3.93	4.41e-12	2.62e-11
LK638SvsHZ	Leaf	down	Os07g0295400	2.44	2.69e-17	2.25e-16
LK638SvsHZ	Leaf	up	Os11g0681400	3.12	1.19e-05	3.85e-05
LK638SvsHZ	Leaf	down	Os01g0209500	10.35	1.02e-16	8.24e-16
LK638SvsHZ	Leaf	up	Os08g0425600	7.38	9.27e-06	3.03e-05
LK638SvsHZ	Leaf	down	Os06g0274200	4.53	7.01e-104	6.99e-102
LK638SvsHZ	Leaf	up	Os12g0218300	7.46	6.8e-05	0.000199
LK638SvsHZ	Leaf	down	Os05g0150000	1.08	9.33e-10	4.6e-09
LK638SvsHZ	Leaf	down	Os01g0308700	4.39	0.000727	0.00183
LK638SvsHZ	Leaf	down	Os03g0300200	2.32	4.54e-10	2.31e-09
LK638SvsHZ	Leaf	down	Os05g0243100	1.89	7.53e-09	3.41e-08
LK638SvsHZ	Leaf	up	Os08g0374800	2.64	8.42e-105	8.65e-103
LK638SvsHZ	Leaf	down	Os01g0317800	1.26	0.00014	0.000393
LK638SvsHZ	Leaf	up	Os05g0488600	1.16	2.37e-05	7.38e-05
LK638SvsHZ	Leaf	down	Os03g0709000	1.15	1.01e-09	4.98e-09
LK638SvsHZ	Leaf	down	Os11g0598800	3.06	3.78e-13	2.42e-12
LK638SvsHZ	Leaf	up	Os02g0813083	3.29	9.56e-11	5.12e-10
LK638SvsHZ	Leaf	down	Os05g0539900	1.72	0.000221	0.000603
LK638SvsHZ	Leaf	down	Os10g0357800	1.95	6.96e-06	2.32e-05
LK638SvsHZ	Leaf	up	Os03g0793100	1.3	0.00044	0.00114
LK638SvsHZ	Leaf	up	Os03g0314800	1.28	4.6e-11	2.52e-10
LK638SvsHZ	Leaf	up	Os06g0648500	3.71	1.86e-28	2.76e-27
LK638SvsHZ	Leaf	up	Os01g0760701	1.82	0.000936	0.00231
LK638SvsHZ	Leaf	up	Os08g0243500	2.97	1.29e-128	2e-126
LK638SvsHZ	Leaf	down	Os04g0661200	1.7	1.36e-10	7.21e-10
LK638SvsHZ	Leaf	down	Os05g0524400	2.36	2.17e-17	1.82e-16
LK638SvsHZ	Leaf	down	Os01g0814300	3.61	7.86e-05	0.000229
LK638SvsHZ	Leaf	up	Os03g0598900	1.22	8.57e-05	0.000248
LK638SvsHZ	Leaf	up	Os04g0412000	2.01	0.000384	0.00101
LK638SvsHZ	Leaf	down	Os08g0129200	3.32	4.34e-21	4.55e-20
LK638SvsHZ	Leaf	up	Os03g0130100	3.39	9.99e-09	4.46e-08
LK638SvsHZ	Leaf	up	Os03g0291800	3.48	1.3e-07	5.25e-07
LK638SvsHZ	Leaf	down	Os02g0120400	5.3	1.43e-12	8.78e-12
LK638SvsHZ	Leaf	up	Os10g0369750	4.36	1.21e-95	1.05e-93
LK638SvsHZ	Leaf	up	Os08g0507000	12.32	2.02e-23	2.39e-22
LK638SvsHZ	Leaf	up	Os07g0564600	1.21	5.7e-05	0.000169
LK638SvsHZ	Leaf	up	Os09g0449700	4.75	7.29e-06	2.42e-05
LK638SvsHZ	Leaf	down	Os06g0697400	2.02	1.16e-20	1.2e-19
LK638SvsHZ	Leaf	down	Os03g0733000	1.41	4.06e-05	0.000123
LK638SvsHZ	Leaf	down	Os11g0661300	1.06	1.4e-07	5.6e-07
LK638SvsHZ	Leaf	up	Os03g0125100	2.08	9.98e-09	4.46e-08
LK638SvsHZ	Leaf	down	Os07g0616500	1.4	1.88e-14	1.32e-13
LK638SvsHZ	Leaf	up	Os01g0130900	1.38	0.00328	0.0073
LK638SvsHZ	Leaf	down	Os10g0372700	2.71	1.56e-30	2.51e-29
LK638SvsHZ	Leaf	up	Os05g0390550	6.37	0.00139	0.00333
LK638SvsHZ	Leaf	down	Os03g0424500	1.85	1.59e-42	3.95e-41
LK638SvsHZ	Leaf	up	Os04g0591100	2.75	2.76e-19	2.62e-18
LK638SvsHZ	Leaf	down	Os06g0653300	6.61	0.000701	0.00177
LK638SvsHZ	Leaf	up	Os12g0132850	8.11	8.2e-08	3.36e-07
LK638SvsHZ	Leaf	up	Os09g0478300	1.76	2.2e-13	1.43e-12
LK638SvsHZ	Leaf	down	Os01g0933200	1.53	2.21e-42	5.47e-41
LK638SvsHZ	Leaf	up	Os07g0606900	7.63	1.53e-06	5.49e-06
LK638SvsHZ	Leaf	down	Os04g0692200	2.34	2.76e-125	4.07e-123
LK638SvsHZ	Leaf	down	Os03g0602500	1.83	0.00293	0.00657
LK638SvsHZ	Leaf	down	Os02g0751600	2.03	1.45e-88	1.11e-86
LK638SvsHZ	Leaf	down	Os08g0323400	1.18	1.27e-10	6.76e-10
LK638SvsHZ	Leaf	up	Os08g0205900	1.57	6.46e-07	2.41e-06
LK638SvsHZ	Leaf	up	Os12g0605100	2.33	8.77e-05	0.000253
LK638SvsHZ	Leaf	down	Os06g0184834	11.55	1.64e-21	1.76e-20
LK638SvsHZ	Leaf	down	Os06g0639300	5.09	3.43e-12	2.05e-11
LK638SvsHZ	Leaf	down	Os11g0208600	8.37	6.13e-09	2.8e-08
LK638SvsHZ	Leaf	up	Os09g0410125	2.52	9.89e-07	3.63e-06
LK638SvsHZ	Leaf	up	Os09g0309200	1.87	0.00128	0.00307
LK638SvsHZ	Leaf	down	Os06g0298200	2.17	2.2e-19	2.1e-18
LK638SvsHZ	Leaf	up	Os01g0846500	8.24	1.96e-08	8.51e-08
LK638SvsHZ	Leaf	up	Os02g0806600	1.26	6.37e-05	0.000188
LK638SvsHZ	Leaf	down	Os04g0105700	3.03	2.29e-41	5.51e-40
LK638SvsHZ	Leaf	down	Os06g0481850	7.82	4.27e-11	2.35e-10
LK638SvsHZ	Leaf	up	Os02g0800600	5.17	2.04e-12	1.24e-11
LK638SvsHZ	Leaf	up	Os10g0512800	2.72	1.3e-06	4.71e-06
LK638SvsHZ	Leaf	up	Os02g0643000	3.8	2.51e-130	4.01e-128
LK638SvsHZ	Leaf	down	Os02g0493300	3.42	0.000245	0.000662
LK638SvsHZ	Leaf	down	Os01g0144700	2.2	5.2e-07	1.96e-06
LK638SvsHZ	Leaf	down	Os06g0332800	1.6	5.27e-17	4.33e-16
LK638SvsHZ	Leaf	up	Os03g0227900	7.68	6.62e-11	3.58e-10
LK638SvsHZ	Leaf	down	Os06g0127500	1.75	2.67e-09	1.26e-08
LK638SvsHZ	Leaf	up	Os10g0494000	3.55	1.96e-56	7.24e-55
LK638SvsHZ	Leaf	down	Os10g0445400	4.37	5.83e-146	1.31e-143
LK638SvsHZ	Leaf	down	Os07g0523300	1.29	1.33e-14	9.38e-14
LK638SvsHZ	Leaf	up	Os05g0527800	9.31	1.5e-12	9.22e-12
LK638SvsHZ	Leaf	down	Os01g0535900	1.31	5.43e-14	3.7e-13
LK638SvsHZ	Leaf	down	Os02g0794400	1	8.15e-28	1.18e-26
LK638SvsHZ	Leaf	up	Os10g0579900	2.08	5.05e-05	0.000151
LK638SvsHZ	Leaf	up	Os02g0590400	11.81	1.72e-22	1.94e-21
LK638SvsHZ	Leaf	up	Os04g0419550	2.27	5.41e-06	1.83e-05
LK638SvsHZ	Leaf	down	Os06g0184766	1.22	6.85e-06	2.28e-05
LK638SvsHZ	Leaf	down	Os07g0457300	1.48	9.45e-13	5.9e-12
LK638SvsHZ	Leaf	up	Os04g0432400	2.15	1.2e-18	1.09e-17
LK638SvsHZ	Leaf	up	Os01g0168800	8.11	2.9e-08	1.24e-07
LK638SvsHZ	Leaf	down	Os07g0544900	1.52	7.48e-14	5.03e-13
LK638SvsHZ	Leaf	up	Os05g0575500	1.13	1.91e-05	6.01e-05
LK638SvsHZ	Leaf	down	Os01g0148700	2.01	1.77e-27	2.52e-26
LK638SvsHZ	Leaf	down	Os01g0633000	1.48	9.42e-16	7.2e-15
LK638SvsHZ	Leaf	up	Os11g0112400	7.33	0.00212	0.0049
LK638SvsHZ	Leaf	down	Os03g0322600	2.51	3.04e-78	1.88e-76
LK638SvsHZ	Leaf	up	Os11g0605500	1.02	0.000299	0.000799
LK638SvsHZ	Leaf	down	Os11g0574233	6.54	0.000786	0.00197
LK638SvsHZ	Leaf	up	Os03g0179900	1.38	4.78e-06	1.62e-05
LK638SvsHZ	Leaf	up	Os07g0550500	1.33	3.89e-05	0.000118
LK638SvsHZ	Leaf	down	Os09g0327400	1.37	1.23e-42	3.09e-41
LK638SvsHZ	Leaf	up	Os12g0158300	7.7	3.47e-06	1.2e-05
LK638SvsHZ	Leaf	down	Os05g0110600	1.48	7.54e-13	4.74e-12
LK638SvsHZ	Leaf	down	Os08g0128500	1.76	4.87e-10	2.46e-09
LK638SvsHZ	Leaf	down	Os02g0179100	1.05	5.12e-17	4.22e-16
LK638SvsHZ	Leaf	up	Os04g0436400	1.3	1.9e-08	8.26e-08
LK638SvsHZ	Leaf	down	Os07g0631500	6.69	0.00112	0.00272
LK638SvsHZ	Leaf	up	Os08g0490100	1.85	6.03e-16	4.66e-15
LK638SvsHZ	Leaf	down	Os01g0188900	1.58	2.88e-08	1.23e-07
LK638SvsHZ	Leaf	up	Os11g0216300	4.07	4.69e-217	2.56e-214
LK638SvsHZ	Leaf	up	Os09g0461700	7.39	1.07e-12	6.62e-12
LK638SvsHZ	Leaf	up	Os02g0746000	1.06	1.69e-06	6.03e-06
LK638SvsHZ	Leaf	up	Os08g0184300	8.37	4.62e-12	2.75e-11
LK638SvsHZ	Leaf	up	Os11g0267000	2.05	1.68e-38	3.65e-37
LK638SvsHZ	Leaf	up	Os01g0311500	1.47	0.000214	0.000585
LK638SvsHZ	Leaf	up	Os03g0703300	5.88	0	0
LK638SvsHZ	Leaf	up	Os02g0250400	1.18	8.89e-08	3.63e-07
LK638SvsHZ	Leaf	up	Os08g0204632	7.32	8.88e-06	2.91e-05
LK638SvsHZ	Leaf	down	Os12g0256900	2.87	1.1e-09	5.39e-09
LK638SvsHZ	Leaf	down	Os12g0174200	3.29	2.44e-05	7.59e-05
LK638SvsHZ	Leaf	up	Os12g0105300	3.46	1.84e-138	3.64e-136
LK638SvsHZ	Leaf	down	Os04g0636800	2.87	2.37e-64	1.06e-62
LK638SvsHZ	Leaf	down	Os11g0568500	1.48	9.8e-06	3.2e-05
LK638SvsHZ	Leaf	up	Os03g0206750	2.77	4.07e-11	2.24e-10
LK638SvsHZ	Leaf	up	Os11g0212100	7.64	2.69e-08	1.16e-07
LK638SvsHZ	Leaf	down	Os07g0283050	2.87	2.24e-17	1.88e-16
LK638SvsHZ	Leaf	up	Os01g0235900	4.28	9.24e-68	4.55e-66
LK638SvsHZ	Leaf	up	Os01g0566500	9.08	5.68e-12	3.35e-11
LK638SvsHZ	Leaf	down	Os01g0647850	6.95	0.000222	0.000604
LK638SvsHZ	Leaf	down	Os02g0249300	3	3.64e-06	1.25e-05
LK638SvsHZ	Leaf	down	Os09g0356200	2.58	1.88e-18	1.69e-17
LK638SvsHZ	Leaf	up	Os04g0555000	1.78	3.35e-11	1.86e-10
LK638SvsHZ	Leaf	down	Os02g0774100	11.57	5.64e-80	3.59e-78
LK638SvsHZ	Leaf	up	Os05g0169000	2.91	4.17e-34	7.7e-33
LK638SvsHZ	Leaf	down	Os07g0129300	10.04	8.04e-15	5.78e-14
LK638SvsHZ	Leaf	up	Os09g0569000	2.48	2.2e-13	1.43e-12
LK638SvsHZ	Leaf	up	Os10g0509100	1.26	2.14e-14	1.49e-13
LK638SvsHZ	Leaf	down	Os10g0421800	2.57	3.31e-53	1.14e-51
LK638SvsHZ	Leaf	up	Os06g0226950	1.84	0.00195	0.00454
LK638SvsHZ	Leaf	down	Os11g0158832	1.12	3.85e-08	1.63e-07
LK638SvsHZ	Leaf	up	Os06g0552900	2.58	7.53e-08	3.1e-07
LK638SvsHZ	Leaf	down	Os01g0193700	3.46	0.000228	0.000621
LK638SvsHZ	Leaf	up	Os02g0589400	5.38	9.07e-79	5.7e-77
LK638SvsHZ	Leaf	up	Os06g0217300	1.31	2.18e-12	1.32e-11
LK638SvsHZ	Leaf	up	Os01g0117400	2.98	2.73e-06	9.53e-06
LK638SvsHZ	Leaf	down	Os01g0807266	6.32	2.67e-06	9.35e-06
LK638SvsHZ	Leaf	up	Os01g0814400	1.04	0.00404	0.00885
LK638SvsHZ	Leaf	up	Os06g0143700	1.24	7.96e-08	3.27e-07
LK638SvsHZ	Leaf	up	Os06g0548100	2.99	0.000164	0.000455
LK638SvsHZ	Leaf	up	Os10g0573700	4.24	3.15e-103	3.08e-101
LK638SvsHZ	Leaf	up	Os06g0163200	1.07	5.39e-13	3.42e-12
LK638SvsHZ	Leaf	down	Os05g0556900	2	3.62e-11	2e-10
LK638SvsHZ	Leaf	up	Os06g0547100	7.86	4.34e-07	1.65e-06
LK638SvsHZ	Leaf	down	Os03g0271500	1.67	4.27e-10	2.17e-09
LK638SvsHZ	Leaf	up	Os05g0320300	10.48	2.77e-17	2.31e-16
LK638SvsHZ	Leaf	up	Os02g0704966	1.32	0.00197	0.00457
LK638SvsHZ	Leaf	down	Os07g0569700	1.24	1.94e-06	6.89e-06
LK638SvsHZ	Leaf	down	Os03g0265900	5.81	0	0
LK638SvsHZ	Leaf	up	Os01g0897600	1.56	1.56e-10	8.2e-10
LK638SvsHZ	Leaf	up	Os03g0125800	1.41	1.45e-20	1.49e-19
LK638SvsHZ	Leaf	down	Os11g0264600	1.11	1.81e-12	1.1e-11
LK638SvsHZ	Leaf	down	Os05g0445900	2.1	1.86e-10	9.74e-10
LK638SvsHZ	Leaf	up	Os06g0159900	9.98	7.13e-15	5.15e-14
LK638SvsHZ	Leaf	up	Os12g0173400	7.44	2.16e-05	6.75e-05
LK638SvsHZ	Leaf	down	Os06g0352900	1.24	0.00186	0.00434
LK638SvsHZ	Leaf	up	ENSRNA049466235	3.7	0.00153	0.00362
LK638SvsHZ	Leaf	down	Os08g0207600	2.69	4.56e-29	6.93e-28
LK638SvsHZ	Leaf	down	Os04g0692500	1.84	2.08e-24	2.58e-23
LK638SvsHZ	Leaf	down	Os09g0334800	4.04	6.07e-06	2.03e-05
LK638SvsHZ	Leaf	down	Os12g0417100	3.59	3.79e-19	3.56e-18
LK638SvsHZ	Leaf	down	Os01g0711800	1.58	0.000554	0.00142
LK638SvsHZ	Leaf	up	Os05g0449600	2.28	1.15e-07	4.65e-07
LK638SvsHZ	Leaf	down	Os04g0399000	1.78	8.88e-20	8.66e-19
LK638SvsHZ	Leaf	down	Os10g0389300	2.5	1.29e-06	4.69e-06
LK638SvsHZ	Leaf	down	Os02g0238500	1.42	3.85e-06	1.32e-05
LK638SvsHZ	Leaf	down	Os03g0815800	1.21	8.13e-12	4.75e-11
LK638SvsHZ	Leaf	up	Os01g0104900	7.82	8.78e-17	7.14e-16
LK638SvsHZ	Leaf	up	Os04g0483500	1.36	1.98e-06	7.01e-06
LK638SvsHZ	Leaf	down	Os05g0548600	1.81	0.00314	0.007
LK638SvsHZ	Leaf	up	Os03g0684300	1.39	0.00164	0.00387
LK638SvsHZ	Leaf	up	Os12g0597500	1.18	9.72e-12	5.65e-11
LK638SvsHZ	Leaf	up	Os02g0726500	3.03	0.000896	0.00222
LK638SvsHZ	Leaf	up	Os01g0652800	2.11	0.000389	0.00102
LK638SvsHZ	Leaf	up	Os10g0417600	1.78	2.43e-62	1.04e-60
LK638SvsHZ	Leaf	up	Os06g0244700	5.83	6e-09	2.74e-08
LK638SvsHZ	Leaf	up	Os02g0720900	1.4	3.18e-27	4.48e-26
LK638SvsHZ	Leaf	up	Os06g0725000	4.34	7.84e-23	9.02e-22
LK638SvsHZ	Leaf	up	Os01g0172701	4.84	1.14e-06	4.17e-06
LK638SvsHZ	Leaf	up	Os09g0520200	1.02	1.86e-05	5.88e-05
LK638SvsHZ	Leaf	up	Os03g0656850	2.95	1e-05	3.27e-05
LK638SvsHZ	Leaf	down	Os06g0673700	1.85	3.14e-08	1.34e-07
LK638SvsHZ	Leaf	up	Os08g0448000	5.59	8.34e-09	3.76e-08
LK638SvsHZ	Leaf	down	Os10g0340800	10.3	4.54e-32	7.77e-31
LK638SvsHZ	Leaf	up	Os05g0591500	1.15	6.19e-08	2.57e-07
LK638SvsHZ	Leaf	down	Os01g0367300	1.48	0.00021	0.000575
LK638SvsHZ	Leaf	up	Os03g0326500	2.73	1.71e-36	3.48e-35
LK638SvsHZ	Leaf	down	Os08g0342400	2.77	4.89e-21	5.12e-20
LK638SvsHZ	Leaf	up	Os03g0782500	4.73	1.97e-159	5.2e-157
LK638SvsHZ	Leaf	down	Os11g0482500	1.01	4.19e-06	1.43e-05
LK638SvsHZ	Leaf	up	Os08g0104300	1.42	1.14e-21	1.24e-20
LK638SvsHZ	Leaf	down	Os04g0174850	2.59	3.82e-09	1.78e-08
LK638SvsHZ	Leaf	up	Os01g0674800	2.39	1.85e-21	1.99e-20
LK638SvsHZ	Leaf	up	Os06g0242700	6.09	0.00409	0.00895
LK638SvsHZ	Leaf	down	Os04g0497900	1.95	1.01e-20	1.04e-19
LK638SvsHZ	Leaf	down	Os11g0140700	1.53	2.62e-07	1.02e-06
LK638SvsHZ	Leaf	up	Os02g0184300	1.1	1.23e-09	5.99e-09
LK638SvsHZ	Leaf	up	Os10g0479001	1.67	1.55e-07	6.2e-07
LK638SvsHZ	Leaf	down	Os06g0218150	1.67	5.42e-10	2.73e-09
LK638SvsHZ	Leaf	up	Os03g0583900	2.99	3e-41	7.18e-40
LK638SvsHZ	Leaf	down	Os03g0308850	3.37	5.52e-09	2.53e-08
LK638SvsHZ	Leaf	up	Os02g0656600	4.05	0.000627	0.0016
LK638SvsHZ	Leaf	down	Os11g0607200	1.44	5.32e-23	6.17e-22
LK638SvsHZ	Leaf	down	Os02g0686600	3.05	3.71e-26	4.97e-25
LK638SvsHZ	Leaf	down	Os08g0501300	10.17	5.34e-16	4.14e-15
LK638SvsHZ	Leaf	up	Os05g0586200	1.12	5.2e-08	2.18e-07
LK638SvsHZ	Leaf	down	Os07g0246200	1.03	9.32e-15	6.67e-14
LK638SvsHZ	Leaf	down	Os01g0663500	1.38	2.29e-08	9.9e-08
LK638SvsHZ	Leaf	down	Os09g0327300	4.56	4.04e-49	1.24e-47
LK638SvsHZ	Leaf	up	Os04g0638700	2.36	2.57e-15	1.91e-14
LK638SvsHZ	Leaf	up	Os03g0701200	4.69	5.98e-64	2.64e-62
LK638SvsHZ	Leaf	up	Os04g0556600	2.96	7.55e-10	3.75e-09
LK638SvsHZ	Leaf	up	Os01g0219300	7.22	7.65e-05	0.000223
LK638SvsHZ	Leaf	down	Os01g0255100	6.53	7.48e-07	2.78e-06
LK638SvsHZ	Leaf	up	Os11g0214400	1.91	2.04e-05	6.41e-05
LK638SvsHZ	Leaf	down	Os05g0430200	3.89	2.01e-25	2.6e-24
LK638SvsHZ	Leaf	down	Os09g0570600	2.35	2.4e-08	1.03e-07
LK638SvsHZ	Leaf	up	Os03g0195900	3.31	0.00301	0.00675
LK638SvsHZ	Leaf	up	Os08g0557900	1.12	3.39e-14	2.34e-13
LK638SvsHZ	Leaf	up	Os09g0464033	3.25	6.53e-10	3.26e-09
LK638SvsHZ	Leaf	up	Os03g0691400	1.87	2.66e-14	1.85e-13
LK638SvsHZ	Leaf	up	Os08g0547500	7.29	8.66e-105	8.86e-103
LK638SvsHZ	Leaf	up	Os11g0572500	1.23	3.15e-19	2.98e-18
LK638SvsHZ	Leaf	up	Os11g0126900	6.63	0.000319	0.000847
LK638SvsHZ	Leaf	down	Os03g0208500	1.01	3.39e-11	1.88e-10
LK638SvsHZ	Leaf	up	Os08g0480050	5.31	0.00242	0.00553
LK638SvsHZ	Leaf	up	Os03g0304800	2.23	1.06e-05	3.45e-05
LK638SvsHZ	Leaf	down	Os10g0153900	2.37	6.27e-05	0.000185
LK638SvsHZ	Leaf	up	Os04g0461400	1.9	9.29e-43	2.35e-41
LK638SvsHZ	Leaf	down	Os10g0506000	6.07	1.3e-05	4.18e-05
LK638SvsHZ	Leaf	up	Os01g0362400	10.58	8.88e-17	7.22e-16
LK638SvsHZ	Leaf	up	Os09g0460350	1.59	0.00067	0.0017
LK638SvsHZ	Leaf	up	Os03g0794500	1.57	7.78e-06	2.57e-05
LK638SvsHZ	Leaf	down	Os08g0266600	1.93	3.52e-11	1.95e-10
LK638SvsHZ	Leaf	up	Os03g0199100	6.61	0.00033	0.000875
LK638SvsHZ	Leaf	down	Os12g0216500	9.69	7.45e-14	5.01e-13
LK638SvsHZ	Leaf	up	Os09g0532800	2.07	6.76e-07	2.52e-06
LK638SvsHZ	Leaf	up	Os06g0122800	5.18	1.16e-36	2.37e-35
LK638SvsHZ	Leaf	down	Os02g0313900	1.21	1.2e-08	5.3e-08
LK638SvsHZ	Leaf	down	Os03g0162900	1.58	0.000348	0.00092
LK638SvsHZ	Leaf	down	Os06g0701400	1.84	5.44e-23	6.3e-22
LK638SvsHZ	Leaf	up	Os07g0507700	1.69	1.73e-45	4.83e-44
LK638SvsHZ	Leaf	up	Os01g0195000	2.23	1.4e-06	5.06e-06
LK638SvsHZ	Leaf	up	Os07g0190800	1.69	1.48e-06	5.32e-06
LK638SvsHZ	Leaf	down	Os02g0299300	6.8	2.07e-06	7.33e-06
LK638SvsHZ	Leaf	down	Os10g0203600	3.11	3.28e-39	7.32e-38
LK638SvsHZ	Leaf	down	Os12g0238000	3.86	0.000323	0.000858
LK638SvsHZ	Leaf	down	Os07g0520800	1.57	1.01e-30	1.64e-29
LK638SvsHZ	Leaf	up	Os11g0516400	6.87	3.41e-11	1.89e-10
LK638SvsHZ	Leaf	down	Os04g0423200	9	9.19e-11	4.93e-10
LK638SvsHZ	Leaf	down	Os10g0500400	2.09	0.000858	0.00213
LK638SvsHZ	Leaf	up	Os04g0665600	1.47	0.000257	0.000693
LK638SvsHZ	Leaf	up	Os02g0599700	1.18	0.000101	0.00029
LK638SvsHZ	Leaf	down	Os10g0125600	4.5	5.94e-09	2.72e-08
LK638SvsHZ	Leaf	down	Os08g0154000	2.63	5.01e-11	2.73e-10
LK638SvsHZ	Leaf	down	Os07g0603900	3.38	9.04e-27	1.25e-25
LK638SvsHZ	Leaf	down	Os11g0599466	1.01	0.00164	0.00388
LK638SvsHZ	Leaf	down	Os05g0203900	1.95	4.83e-18	4.23e-17
LK638SvsHZ	Leaf	down	Os03g0223100	1.56	3.37e-13	2.17e-12
LK638SvsHZ	Leaf	up	Os10g0540200	3.53	0.00142	0.0034
LK638SvsHZ	Leaf	up	Os03g0109800	3.66	4.21e-39	9.36e-38
LK638SvsHZ	Leaf	down	Os04g0676200	3.89	0.000822	0.00205
LK638SvsHZ	Leaf	down	Os01g0715900	8.94	7.13e-11	3.85e-10
LK638SvsHZ	Leaf	down	Os04g0623400	1.03	9.56e-06	3.13e-05
LK638SvsHZ	Leaf	down	Os09g0274100	3.14	3.35e-08	1.42e-07
LK638SvsHZ	Leaf	up	Os12g0171900	6.32	0.00435	0.00946
LK638SvsHZ	Leaf	down	Os07g0143000	2.49	6.41e-137	1.22e-134
LK638SvsHZ	Leaf	up	Os05g0105600	3.61	6.04e-47	1.75e-45
LK638SvsHZ	Leaf	down	Os07g0599100	5.51	4.06e-07	1.55e-06
LK638SvsHZ	Leaf	down	Os11g0222200	3.38	2.51e-07	9.83e-07
LK638SvsHZ	Leaf	down	Os01g0969200	1.57	7.85e-11	4.22e-10
LK638SvsHZ	Leaf	down	Os12g0163200	2.44	4.11e-22	4.55e-21
LK638SvsHZ	Leaf	down	Os08g0542100	1.32	8.53e-07	3.15e-06
LK638SvsHZ	Leaf	down	Os09g0565250	2.05	2.41e-24	2.99e-23
LK638SvsHZ	Leaf	up	Os03g0103950	3.59	1.04e-09	5.12e-09
LK638SvsHZ	Leaf	up	Os01g0508300	1.28	4.82e-09	2.23e-08
LK638SvsHZ	Leaf	down	Os11g0592900	1.63	6.57e-08	2.72e-07
LK638SvsHZ	Leaf	up	Os01g0113200	8.79	1.21e-10	6.44e-10
LK638SvsHZ	Leaf	up	Os05g0107600	1.86	3.52e-11	1.95e-10
LK638SvsHZ	Leaf	down	Os08g0300501	1.28	3.2e-11	1.78e-10
LK638SvsHZ	Leaf	up	Os12g0133300	4.7	2.45e-06	8.6e-06
LK638SvsHZ	Leaf	up	Os02g0751800	2.62	1.77e-06	6.29e-06
LK638SvsHZ	Leaf	down	Os07g0178900	2.03	3.89e-29	5.94e-28
LK638SvsHZ	Leaf	up	Os09g0562700	2.7	1.11e-06	4.04e-06
LK638SvsHZ	Leaf	down	Os05g0511700	1.41	1.46e-07	5.83e-07
LK638SvsHZ	Leaf	down	Os01g0140500	2.28	1.36e-24	1.71e-23
LK638SvsHZ	Leaf	up	Os07g0517100	1.73	3.73e-05	0.000113
LK638SvsHZ	Leaf	up	Os03g0780600	1.43	7.9e-09	3.56e-08
LK638SvsHZ	Leaf	up	Os05g0129300	2.45	1.83e-34	3.43e-33
LK638SvsHZ	Leaf	up	Os08g0276400	3.05	6.21e-07	2.32e-06
LK638SvsHZ	Leaf	up	Os05g0388600	1.43	3.7e-26	4.96e-25
LK638SvsHZ	Leaf	up	Os07g0213500	1.58	1.11e-10	5.92e-10
LK638SvsHZ	Leaf	up	Os07g0452801	1.64	6.92e-05	0.000203
LK638SvsHZ	Leaf	down	Os02g0804400	1.54	3.25e-16	2.55e-15
LK638SvsHZ	Leaf	up	Os03g0859100	6.04	0.00361	0.00797
LK638SvsHZ	Leaf	down	Os03g0699300	2.46	1.02e-77	6.25e-76
LK638SvsHZ	Leaf	down	Os04g0451100	1.05	0.000467	0.00121
LK638SvsHZ	Leaf	down	Os05g0509300	2.72	4.67e-14	3.19e-13
LK638SvsHZ	Leaf	up	Os01g0106600	2.79	0.000115	0.000327
LK638SvsHZ	Leaf	down	Os06g0179200	2.47	4.99e-06	1.69e-05
LK638SvsHZ	Leaf	down	Os03g0281800	1.67	7.94e-09	3.58e-08
LK638SvsHZ	Leaf	down	Os05g0494700	2.46	8.11e-06	2.67e-05
LK638SvsHZ	Leaf	down	Os01g0507900	2.2	2.81e-44	7.49e-43
LK638SvsHZ	Leaf	up	Os04g0614100	2.82	2.33e-08	1.01e-07
LK638SvsHZ	Leaf	up	Os06g0109300	5.47	3.55e-12	2.12e-11
LK638SvsHZ	Leaf	up	Os05g0339000	3.28	3.32e-26	4.46e-25
LK638SvsHZ	Leaf	up	Os07g0191200	1.03	1.13e-20	1.16e-19
LK638SvsHZ	Leaf	down	Os01g0939700	1.11	6.01e-18	5.23e-17
LK638SvsHZ	Leaf	down	Os05g0212400	1.26	6.88e-15	4.98e-14
LK638SvsHZ	Leaf	up	Os12g0281300	3.56	7.15e-12	4.2e-11
LK638SvsHZ	Leaf	down	Os09g0363700	1.68	2.9e-19	2.75e-18
LK638SvsHZ	Leaf	up	Os05g0144100	1.34	3.44e-17	2.85e-16
LK638SvsHZ	Leaf	up	Os05g0300700	1.59	3.73e-14	2.57e-13
LK638SvsHZ	Leaf	down	Os05g0555600	3.63	7.13e-72	3.8e-70
LK638SvsHZ	Leaf	down	Os09g0420600	1.18	7.41e-05	0.000216
LK638SvsHZ	Leaf	down	Os03g0716900	4.5	9.63e-09	4.31e-08
LK638SvsHZ	Leaf	down	Os01g0948400	1.19	4.09e-07	1.56e-06
LK638SvsHZ	Leaf	down	Os09g0378300	1.36	1.55e-06	5.57e-06
LK638SvsHZ	Leaf	up	Os09g0357400	10.59	5.32e-17	4.37e-16
LK638SvsHZ	Leaf	down	Os05g0580900	1.34	1.06e-11	6.11e-11
LK638SvsHZ	Leaf	up	Os03g0220100	2.74	5.73e-26	7.6e-25
LK638SvsHZ	Leaf	up	Os01g0884500	1.12	9.09e-06	2.98e-05
LK638SvsHZ	Leaf	down	Os06g0284500	2.85	5.77e-11	3.13e-10
LK638SvsHZ	Leaf	down	Os04g0544400	1.64	1.72e-36	3.5e-35
LK638SvsHZ	Leaf	up	Os04g0116800	6.12	2.74e-05	8.47e-05
LK638SvsHZ	Leaf	down	Os12g0233100	3	0.000153	0.000426
LK638SvsHZ	Leaf	up	Os01g0357100	1.48	1.03e-12	6.42e-12
LK638SvsHZ	Leaf	up	Os06g0631800	7.86	1.32e-07	5.29e-07
LK638SvsHZ	Leaf	down	Os07g0123900	1.6	5.63e-08	2.35e-07
LK638SvsHZ	Leaf	up	Os08g0245200	3.3	3.41e-07	1.31e-06
LK638SvsHZ	Leaf	up	Os04g0380300	4.04	6.31e-81	4.12e-79
LK638SvsHZ	Leaf	up	Os01g0135900	2.95	2.04e-30	3.27e-29
LK638SvsHZ	Leaf	up	Os03g0334200	1.79	3.8e-06	1.3e-05
LK638SvsHZ	Leaf	up	Os01g0110400	1.09	8.01e-06	2.64e-05
LK638SvsHZ	Leaf	up	Os02g0614732	2.17	1.93e-05	6.05e-05
LK638SvsHZ	Leaf	down	Os12g0586100	5.9	1.21e-115	1.5e-113
LK638SvsHZ	Leaf	down	Os02g0212900	3.79	8.63e-05	0.00025
LK638SvsHZ	Leaf	down	Os07g0204800	2.56	1.19e-40	2.78e-39
LK638SvsHZ	Leaf	down	Os01g0589900	5.01	3.05e-05	9.36e-05
LK638SvsHZ	Leaf	up	Os08g0469100	1.65	7.67e-05	0.000224
LK638SvsHZ	Leaf	down	Os11g0448400	1.68	6.87e-41	1.62e-39
LK638SvsHZ	Leaf	up	Os12g0559934	1.22	0.00144	0.00343
LK638SvsHZ	Leaf	up	Os06g0166400	1.91	1.09e-06	3.98e-06
LK638SvsHZ	Leaf	down	Os02g0704933	4.01	5.25e-06	1.77e-05
LK638SvsHZ	Leaf	down	Os02g0829800	5.02	4.87e-13	3.09e-12
LK638SvsHZ	Leaf	down	Os07g0539900	2.72	1.36e-05	4.36e-05
LK638SvsHZ	Leaf	up	Os05g0204600	2.11	2.84e-33	5.1e-32
LK638SvsHZ	Leaf	up	Os06g0507900	3.35	0.00133	0.00319
LK638SvsHZ	Leaf	up	Os06g0643800	1.02	5.25e-11	2.86e-10
LK638SvsHZ	Leaf	down	Os01g0759400	3.96	2.29e-40	5.31e-39
LK638SvsHZ	Leaf	down	Os02g0831400	5.26	3.07e-05	9.43e-05
LK638SvsHZ	Leaf	up	Os01g0760000	1.21	0.00117	0.00284
LK638SvsHZ	Leaf	up	Os01g0620301	1.5	0.00293	0.00658
LK638SvsHZ	Leaf	up	Os03g0228800	4.34	8.83e-06	2.9e-05
LK638SvsHZ	Leaf	down	Os07g0603200	2.35	3.12e-12	1.88e-11
LK638SvsHZ	Leaf	down	Os05g0417100	2.06	5.83e-09	2.67e-08
LK638SvsHZ	Leaf	down	Os12g0165900	1.02	0.000291	0.000778
LK638SvsHZ	Leaf	up	Os05g0456300	11.86	1.03e-21	1.12e-20
LK638SvsHZ	Leaf	down	Os09g0266000	1	1.9e-11	1.08e-10
LK638SvsHZ	Leaf	down	Os04g0205200	8.12	2.04e-07	8.03e-07
LK638SvsHZ	Leaf	up	Os01g0275900	1.63	2.01e-09	9.62e-09
LK638SvsHZ	Leaf	up	Os05g0119850	6.32	4.59e-06	1.56e-05
LK638SvsHZ	Leaf	down	Os02g0278400	4.29	4.06e-07	1.55e-06
LK638SvsHZ	Leaf	up	Os02g0708400	2.69	7.03e-12	4.13e-11
LK638SvsHZ	Leaf	down	Os11g0494100	4.42	8.43e-07	3.11e-06
LK638SvsHZ	Leaf	down	Os06g0594400	2.2	8.63e-09	3.88e-08
LK638SvsHZ	Leaf	up	Os01g0115300	5.13	1.26e-43	3.29e-42
LK638SvsHZ	Leaf	up	Os05g0105100	1.61	1.78e-05	5.63e-05
LK638SvsHZ	Leaf	up	Os02g0119400	1.97	6.78e-20	6.65e-19
LK638SvsHZ	Leaf	up	Os06g0288300	1.06	0.000314	0.000835
LK638SvsHZ	Leaf	up	Os01g0149800	1.37	1.14e-06	4.15e-06
LK638SvsHZ	Leaf	down	Os01g0940600	2.26	2.08e-16	1.66e-15
LK638SvsHZ	Leaf	up	Os11g0549900	4.17	1.31e-25	1.72e-24
LK638SvsHZ	Leaf	up	Os09g0564000	2.13	1.6e-10	8.42e-10
LK638SvsHZ	Leaf	down	Os01g0656200	6.18	4.98e-217	2.65e-214
LK638SvsHZ	Leaf	down	Os02g0818700	1.25	0.00375	0.00825
LK638SvsHZ	Leaf	down	Os01g0551400	3.16	0.00286	0.00644
LK638SvsHZ	Leaf	down	Os08g0538600	1	1.16e-10	6.15e-10
LK638SvsHZ	Leaf	down	Os04g0560300	1.51	5.19e-11	2.83e-10
LK638SvsHZ	Leaf	down	Os06g0729650	1.04	3.03e-20	3.03e-19
LK638SvsHZ	Leaf	down	Os05g0580200	6.37	1.71e-18	1.54e-17
LK638SvsHZ	Leaf	down	Os10g0497300	2.18	1.79e-12	1.09e-11
LK638SvsHZ	Leaf	up	Os10g0521700	2.91	1.03e-85	7.44e-84
LK638SvsHZ	Leaf	down	Os06g0131001	1.67	2.65e-11	1.48e-10
LK638SvsHZ	Leaf	up	Os01g0615050	7.51	1.62e-06	5.79e-06
LK638SvsHZ	Leaf	down	Os01g0616500	1.17	0.00015	0.000418
LK638SvsHZ	Leaf	down	Os05g0544750	5.71	0.00128	0.00309
LK638SvsHZ	Leaf	down	Os07g0235200	6.23	0.0026	0.00589
LK638SvsHZ	Leaf	down	Os05g0217900	4.36	0.00016	0.000444
LK638SvsHZ	Leaf	up	Os03g0854800	1.25	4.23e-15	3.1e-14
LK638SvsHZ	Leaf	up	Os07g0461900	1.7	1.08e-17	9.23e-17
LK638SvsHZ	Leaf	down	Os01g0511200	2.1	1.3e-06	4.71e-06
LK638SvsHZ	Leaf	up	Os01g0851300	2.31	0.000186	0.000512
LK638SvsHZ	Leaf	up	Os10g0555600	8.34	7.9e-14	5.31e-13
LK638SvsHZ	Leaf	down	Os03g0121700	1.07	7.17e-16	5.51e-15
LK638SvsHZ	Leaf	up	Os10g0560400	2.97	3.24e-23	3.79e-22
LK638SvsHZ	Leaf	up	Os05g0208000	2.18	5.21e-29	7.91e-28
LK638SvsHZ	Leaf	down	Os04g0522500	4.14	1.4e-18	1.27e-17
LK638SvsHZ	Leaf	up	Os07g0663800	6.01	3.31e-09	1.55e-08
LK638SvsHZ	Leaf	up	Os04g0644675	1.94	7.25e-07	2.69e-06
LK638SvsHZ	Leaf	down	Os08g0172566	5.95	7.9e-06	2.61e-05
LK638SvsHZ	Leaf	up	Os11g0457000	7.03	0.00012	0.000341
LK638SvsHZ	Leaf	up	Os12g0429200	1.24	1.51e-10	7.96e-10
LK638SvsHZ	Leaf	down	Os07g0554600	1.46	0.000499	0.00129
LK638SvsHZ	Leaf	up	Os01g0498200	2.07	2.57e-72	1.38e-70
LK638SvsHZ	Leaf	up	Os01g0124200	7.66	3.49e-08	1.48e-07
LK638SvsHZ	Leaf	down	Os02g0554300	1.37	5.97e-15	4.34e-14
LK638SvsHZ	Leaf	up	Os03g0169000	1.03	7.17e-14	4.83e-13
LK638SvsHZ	Leaf	up	Os02g0106800	1	2.2e-11	1.24e-10
LK638SvsHZ	Leaf	up	Os03g0219450	2.07	0.000772	0.00193
LK638SvsHZ	Leaf	down	Os07g0136800	4.37	3.29e-07	1.27e-06
LK638SvsHZ	Leaf	up	Os02g0150700	1.1	3.26e-06	1.13e-05
LK638SvsHZ	Leaf	down	Os07g0134400	2.35	1.51e-11	8.63e-11
LK638SvsHZ	Leaf	down	Os03g0201700	3.06	3.63e-30	5.79e-29
LK638SvsHZ	Leaf	up	Os02g0699000	7.23	1.64e-05	5.19e-05
LK638SvsHZ	Leaf	up	Os01g0927300	4.16	6.8e-24	8.23e-23
LK638SvsHZ	Leaf	up	Os04g0681400	1.99	0.000222	0.000605
LK638SvsHZ	Leaf	down	Os09g0555400	3.58	6.98e-05	0.000205
LK638SvsHZ	Leaf	down	Os07g0111100	1.73	2.16e-22	2.42e-21
LK638SvsHZ	Leaf	down	Os04g0683100	1.23	1.27e-13	8.41e-13
LK638SvsHZ	Leaf	down	Os02g0771200	1.07	7.43e-10	3.7e-09
LK638SvsHZ	Leaf	down	Os04g0208450	7.96	1.45e-07	5.81e-07
LK638SvsHZ	Leaf	up	Os05g0161500	10.86	2.13e-99	1.96e-97
LK638SvsHZ	Leaf	up	Os01g0706900	1.97	0.00255	0.0058
LK638SvsHZ	Leaf	down	Os02g0674400	13.41	4.43e-29	6.74e-28
LK638SvsHZ	Leaf	up	Os06g0228200	3.07	2.03e-06	7.18e-06
LK638SvsHZ	Leaf	up	Os01g0307500	5.19	0.000271	0.000729
LK638SvsHZ	Leaf	down	Os11g0657100	1.86	1.62e-45	4.54e-44
LK638SvsHZ	Leaf	down	Os09g0515500	2.15	3.16e-09	1.48e-08
LK638SvsHZ	Leaf	up	Os01g0341000	6.99	4.1e-05	0.000124
LK638SvsHZ	Leaf	up	Os07g0180800	4.52	0.00379	0.00834
LK638SvsHZ	Leaf	down	Os03g0822300	1.76	1.07e-10	5.68e-10
LK638SvsHZ	Leaf	up	Os06g0160700	2.51	5.07e-68	2.52e-66
LK638SvsHZ	Leaf	down	Os11g0209400	6.58	0.00065	0.00165
LK638SvsHZ	Leaf	up	Os06g0705600	1.89	3.16e-09	1.48e-08
LK638SvsHZ	Leaf	up	Os01g0257100	5.24	3.06e-09	1.44e-08
LK638SvsHZ	Leaf	down	Os03g0289400	1.19	1.74e-09	8.38e-09
LK638SvsHZ	Leaf	down	Os12g0105200	1.68	5.75e-06	1.93e-05
LK638SvsHZ	Leaf	down	Os12g0131266	1.89	3.52e-06	1.21e-05
LK638SvsHZ	Leaf	up	Os07g0280200	1.81	4.78e-08	2.01e-07
LK638SvsHZ	Leaf	down	Os11g0157600	1.15	1.96e-15	1.47e-14
LK638SvsHZ	Leaf	up	Os03g0109450	2.69	0.00342	0.00758
LK638SvsHZ	Leaf	up	Os04g0502900	1.31	2.05e-17	1.72e-16
LK638SvsHZ	Leaf	up	Os11g0645400	8.5	2.42e-08	1.04e-07
LK638SvsHZ	Leaf	down	Os12g0604800	2.2	1.16e-07	4.69e-07
LK638SvsHZ	Leaf	down	Os11g0233400	3.92	1.14e-100	1.07e-98
LK638SvsHZ	Leaf	up	Os03g0128932	5.02	1.4e-06	5.07e-06
[truncated: 53,955 more rows]

## Sheet: Table S3
Table S3. GO enrichment analysis for differentially expressed genes in hybrids and parents
ID	Description	LLYHZ_L	JLYHZ_L	LLYHZ_P	JLYHZ_P
GO:0007623	circadian rhythm	11**	11**	5*	4*		*' means P < 0.05,'** 'means P < 0.01, and the number indicates the number of enriched genes
GO:0009414	response to water deprivation	39**	40**	15**	12**
GO:0009409	response to cold	35**	34**	14*	9*
GO:0008299	isoprenoid biosynthetic process	11*	11*	10**	6**
GO:2000022	regulation of jasmonic acid mediated signaling pathway	10**	10**	7**	5**
GO:0015979	photosynthesis	38*	35*	21**	11
GO:0006811	ion transport	65**	59**	26*	12
GO:1901002	positive regulation of response to salt stress	6	9**	6**	5**
GO:0016829	lyase activity	66**	58**	26*	15
GO:1903507	negative regulation of nucleic acid-templated transcription	9*	7	5*	4*
GO:0030001	metal ion transport	38**	30*	20**	9
GO:0009408	response to heat	26**	26**	9	8*
GO:0009833	plant-type primary cell wall biogenesis	8*	9**	6**	1
GO:0009535	chloroplast thylakoid membrane	84**	67*	33**	15
GO:0009534	chloroplast thylakoid	33**	27*	16**	7
GO:0022857	transmembrane transporter activity	121**	99*	47*	25
GO:1902584	positive regulation of response to water deprivation	5	7*	4*	4**
GO:0006520	cellular amino acid metabolic process	20**	18**	6	-
GO:0006207	de novo pyrimidine nucleobase biosynthetic process	7*	9**	-	-
GO:0009451	RNA modification	167**	161**	13	16
GO:0016765	transferase activity, transferring alkyl or aryl (other than methyl) groups	8*	8*	2	1
GO:0003714	transcription corepressor activity	8	7	5*	4*
GO:0009611	response to wounding	16	16	14**	8**
GO:0009295	nucleoid	7*	7*	-	-
GO:0031969	chloroplast membrane	17**	14*	3	3
GO:0009686	gibberellin biosynthetic process	8	10**	5*	2
GO:0006833	water transport	12*	12**	5	3
GO:0019904	protein domain specific binding	8*	5	5*	2
GO:0043531	ADP binding	71	77	51**	53**
GO:0006839	mitochondrial transport	27**	22**	2	-
GO:0043231	intracellular membrane-bounded organelle	182**	170**	29	26
GO:0070588	calcium ion transmembrane transport	11*	11**	1	-
GO:0003993	acid phosphatase activity	14	11	10**	7**
GO:0008270	zinc ion binding	165	165*	60	47*
GO:0010027	thylakoid membrane organization	15**	14**	3	3
GO:0000027	ribosomal large subunit assembly	23**	16*	-	-
GO:0009941	chloroplast envelope	80**	59*	19	11
GO:0015995	chlorophyll biosynthetic process	9*	9*	4	3
GO:0046916	cellular transition metal ion homeostasis	20*	16	10*	4
GO:0046914	transition metal ion binding	20*	16	10*	4
GO:0042254	ribosome biogenesis	27**	26**	-	1
GO:0015250	water channel activity	12*	12**	5	3
GO:0006364	rRNA processing	31**	32**	2	-
GO:0005525	GTP binding	67**	57**	9	6
GO:0006629	lipid metabolic process	65*	63*	22	8
GO:0006816	calcium ion transport	9*	9**	1	-
GO:0015333	peptide:proton symporter activity	24*	15	12*	5
GO:0006952	defense response	95	94	54*	44**
GO:0051536	iron-sulfur cluster binding	32*	30*	10	8
GO:0015074	DNA integration	8	9	13*	11**
GO:0000977	RNA polymerase II regulatory region sequence-specific DNA binding	15	14	17**	10*
GO:0046983	protein dimerization activity	54	52	38**	26**
GO:0015171	amino acid transmembrane transporter activity	17	21**	10*	6
GO:0006633	fatty acid biosynthetic process	28**	25**	9	4
GO:0005887	integral component of plasma membrane	63**	60**	18	12
GO:0016311	dephosphorylation	46*	43*	20	13
GO:0009416	response to light stimulus	23	27**	24**	8
GO:0009651	response to salt stress	46**	42**	14	8
GO:0008234	cysteine-type peptidase activity	20	20	15*	14**
GO:0042273	ribosomal large subunit biogenesis	11*	10*	-	-
GO:0043565	sequence-specific DNA binding	117	103	76**	40*
GO:0005730	nucleolus	75**	72**	2	1
GO:0000287	magnesium ion binding	37*	36*	9	5
GO:0031098	stress-activated protein kinase signaling cascade	9*	8	5*	2
GO:0003697	single-stranded DNA binding	20**	21**	1	-
GO:0019252	starch biosynthetic process	8*	8*	1	-
GO:0015293	symporter activity	13*	13*	2	-
GO:0008652	cellular amino acid biosynthetic process	29**	26**	5	5
GO:0010287	plastoglobule	14**	11	9**	4
GO:0008289	lipid binding	29*	22	15**	8
GO:0009982	pseudouridine synthase activity	13**	12**	1	-
GO:0004867	serine-type endopeptidase inhibitor activity	11	11	10**	7*
GO:0009644	response to high light intensity	6	5	6**	3*
GO:0009522	photosystem I	10	10*	10**	3
GO:0008483	transaminase activity	17*	16*	4	1
GO:0004519	endonuclease activity	158**	156**	13	19
GO:1990904	ribonucleoprotein complex	29**	27**	5	2
GO:0005992	trehalose biosynthetic process	11**	10**	4	2
GO:0006535	cysteine biosynthetic process from serine	6	7*	1	3*
GO:0006002	fructose 6-phosphate metabolic process	9**	7*	2	-
GO:0032040	small-subunit processome	13**	12**	-	-
GO:0000786	nucleosome	23**	22**	3	3
GO:0006284	base-excision repair	12**	10*	2	2
GO:0090305	nucleic acid phosphodiester bond hydrolysis	175**	168**	17	23
GO:0001522	pseudouridine synthesis	14**	13**	1	-
GO:0009735	response to cytokinin	19**	18**	3	4
GO:0015866	ADP transport	8**	7*	2	-
GO:0000387	spliceosomal snRNP assembly	9**	9**	-	-
GO:0009536	plastid	189**	154**	53	33
GO:0010951	negative regulation of endopeptidase activity	12	12	10*	7*
GO:1904680	peptide transmembrane transporter activity	24*	15	12*	5
GO:0009056	catabolic process	10*	11**	1	1
GO:0004805	trehalose-phosphatase activity	10**	9**	4	2
GO:0003700	DNA-binding transcription factor activity	160	148	86**	53**
GO:0005576	extracellular region	94	79	50*	36**
GO:0005764	lysosome	6	7	6*	5*
GO:0009570	chloroplast stroma	121**	94**	24	14
GO:0004497	monooxygenase activity	84*	65	27	18
GO:0022626	cytosolic ribosome	9**	5	1	-
GO:0022627	cytosolic small ribosomal subunit	29*	19	3	3
GO:0022625	cytosolic large ribosomal subunit	51**	22	2	1
GO:0031977	thylakoid lumen	7*	4	-	-
GO:0007165	signal transduction	80	87	44	42**
GO:0016042	lipid catabolic process	13	18**	6	4
GO:1903830	magnesium ion transmembrane transport	5	7*	2	1
GO:0009751	response to salicylic acid	7	7	5*	3
GO:0000165	MAPK cascade	11**	7	1	-
GO:0005774	vacuolar membrane	44	43*	16	7
GO:0098869	cellular oxidant detoxification	55	49	27*	14
GO:0006073	cellular glucan metabolic process	7*	6	1	-
GO:0006913	nucleocytoplasmic transport	12**	9	1	-
GO:0007015	actin filament organization	13*	8	1	2
GO:0016168	chlorophyll binding	7	6	6**	1
GO:0004222	metalloendopeptidase activity	20**	15	3	2
GO:0030686	90S preribosome	7*	6	-	-
GO:0047134	protein-disulfide reductase activity	9	10*	3	1
GO:0003924	GTPase activity	49**	39	7	5
GO:0046686	response to cadmium ion	20*	17	5	4
GO:0001510	RNA methylation	7	10**	1	-
GO:0030150	protein import into mitochondrial matrix	13**	9	1	-
GO:0015095	magnesium ion transmembrane transporter activity	5	7*	2	1
GO:0009767	photosynthetic electron transport chain	6	5	4	4*
GO:0044212	transcription regulatory region DNA binding	40	30	30**	13
GO:0051213	dioxygenase activity	34	32	23**	9
GO:0035556	intracellular signal transduction	57*	50	22	6
GO:0005694	chromosome	27	29*	5	6
GO:0009909	regulation of flower development	12	11	9**	3
GO:0006606	protein import into nucleus	13*	8	1	1
GO:0004707	MAP kinase activity	10**	6	1	-
GO:0045487	gibberellin catabolic process	5	6	4*	-
GO:0016616	oxidoreductase activity, acting on the CH-OH group of donors, NAD or NADP as acceptor	26*	18	4	5
GO:0009873	ethylene-activated signaling pathway	4	3	4*	2
GO:0045492	xylan biosynthetic process	4	2	2	3*
GO:0001135	RNA polymerase II transcription regulator recruiting activity	18	14	13*	5
GO:0005388	calcium-transporting ATPase activity	6	7*	1	-
GO:0000470	maturation of LSU-rRNA	7	8*	1	-
GO:0006457	protein folding	47**	36	8	3
GO:0015706	nitrate transport	5	4	4*	1
GO:0008536	Ran GTPase binding	7*	3	1	1
GO:0015914	phospholipid transport	6	7*	1	-
GO:0006298	mismatch repair	7*	6	-	1
GO:0046658	anchored component of plasma membrane	38	33	21*	13
GO:0042744	hydrogen peroxide catabolic process	28	24	18*	10
GO:0030170	pyridoxal phosphate binding	29	31**	10	4
GO:0048481	plant ovule development	5	2	5*	3
GO:0009579	thylakoid	58**	36	21	8
GO:0046910	pectinesterase inhibitor activity	7	5	4	5*
GO:0071897	DNA biosynthetic process	8	9*	-	-
GO:0005743	mitochondrial inner membrane	39*	32	3	1
GO:0080142	regulation of salicylic acid biosynthetic process	4	3	2	3*
GO:0046777	protein autophosphorylation	43	39	20*	7
GO:0003779	actin binding	14	13	6	7*
GO:0016760	cellulose synthase (UDP-forming) activity	8	9	7**	1
GO:0016762	xyloglucan:xyloglucosyl transferase activity	7*	6	1	-
GO:0004190	aspartic-type endopeptidase activity	27	17	13	12*
GO:0000982	transcription factor activity, RNA polymerase II proximal promoter sequence-specific DNA binding	3	3	10**	4
GO:0000981	DNA-binding transcription factor activity, RNA polymerase II-specific	23	20	23**	9
GO:0020037	heme binding	118	107	54*	34
GO:0006221	pyrimidine nucleotide biosynthetic process	8	10**	-	-
GO:0006813	potassium ion transport	17*	12	5	5
GO:0006812	cation transport	23*	16	8	1
GO:0004553	hydrolase activity, hydrolyzing O-glycosyl compounds	69**	52	26	11
GO:0008173	RNA methyltransferase activity	6	7*	1	-
GO:0051537	2 iron, 2 sulfur cluster binding	14*	11	2	2
GO:0009664	plant-type cell wall organization	20	16	15**	7
GO:0031408	oxylipin biosynthetic process	10	10*	4	1
GO:0005840	ribosome	136**	75	11	5
GO:0004683	calmodulin-dependent protein kinase activity	11	11	7*	1
GO:0016773	phosphotransferase activity, alcohol group as acceptor	9*	8	1	-
GO:0071805	potassium ion transmembrane transport	19*	14	7	6
GO:0004722	protein serine/threonine phosphatase activity	18	24*	8	3
GO:0015267	channel activity	12	12*	5	3
GO:0015079	potassium ion transmembrane transporter activity	10**	7	4	3
GO:0009617	response to bacterium	7*	6	2	2
GO:0015934	large ribosomal subunit	17**	7	1	1
GO:0006869	lipid transport	11	9	10**	5
GO:0030154	cell differentiation	34	27	31**	11
GO:0009658	chloroplast organization	28*	23	3	4
GO:0030015	CCR4-NOT core complex	1	2	2	3*
GO:0010268	brassinosteroid homeostasis	11*	2	5	2
GO:0051453	regulation of intracellular pH	3	4	5*	1
GO:0009654	photosystem II oxygen evolving complex	6	6	5*	3
GO:0007049	cell cycle	12	13	12*	4
GO:0042886	amide transport	19	13	11*	3
GO:0016702	oxidoreductase activity, acting on single donors with incorporation of molecular oxygen, incorporation of two atoms of oxygen	13	10	8*	4
GO:0005509	calcium ion binding	79	75	40**	17
GO:0002181	cytoplasmic translation	19**	6	-	-
GO:0006508	proteolysis	138	120	53	46**
GO:0005315	inorganic phosphate transmembrane transporter activity	9	12**	1	1
GO:0008033	tRNA processing	23	22*	3	1
GO:0005215	transporter activity	34*	27	8	6
GO:0008324	cation transmembrane transporter activity	11*	7	1	1
GO:0045893	positive regulation of transcription, DNA-templated	22	21	18*	7
GO:0061615	glycolytic process through fructose-6-phosphate	7*	5	1	-
GO:0009523	photosystem II	13	14	12**	5
GO:0046939	nucleotide phosphorylation	4	7*	-	-
GO:0004518	nuclease activity	12	13*	2	1
GO:0009624	response to nematode	7*	6	-	-
GO:0005623	cell	55*	40	15	5
GO:0005622	intracellular	187**	128	32	18
GO:0009931	calcium-dependent protein serine/threonine kinase activity	11	10	7*	1
GO:0004197	cysteine-type endopeptidase activity	12	16	8	8*
GO:0045944	positive regulation of transcription by RNA polymerase II	25	20	20*	10
GO:0005516	calmodulin binding	29*	23	11	5
GO:0003333	amino acid transmembrane transport	17	21**	9	4
GO:0004176	ATP-dependent peptidase activity	12**	6	-	-
GO:0030244	cellulose biosynthetic process	10	9	9**	1
GO:0071944	cell periphery	7	4	5	5*
GO:0004871	obsolete signal transducer activity	30	32*	7	7
GO:0003872	6-phosphofructokinase activity	7*	5	1	-
GO:0019843	rRNA binding	39**	23	5	5
GO:0007275	multicellular organism development	32	20	43**	13
GO:0008237	metallopeptidase activity	17*	11	3	2
GO:0050660	flavin adenine dinucleotide binding	33	24	16	13*
GO:0009737	response to abscisic acid	30	31*	15	9
GO:0080156	mitochondrial mRNA modification	9	10*	1	3
GO:0009738	abscisic acid-activated signaling pathway	23	19	13*	3
GO:0009637	response to blue light	8	7	5*	3
GO:0051087	chaperone binding	13*	12	3	1
GO:0006096	glycolytic process	24*	18	4	2
GO:0003735	structural constituent of ribosome	136**	72	10	9
GO:0015693	magnesium ion transport	5	7*	2	1
GO:0005759	mitochondrial matrix	19*	13	1	-
GO:0009908	flower development	12	11	14**	6
GO:0008134	transcription factor binding	9	7	11*	5
GO:0006857	oligopeptide transport	10*	6	3	2
GO:0017056	structural constituent of nuclear pore	10*	8	-	-
GO:0006397	mRNA processing	33*	26	4	2
GO:0015867	ATP transport	7*	6	1	-
GO:0018298	protein-chromophore linkage	7	8	6*	2
GO:0034220	ion transmembrane transport	21**	17	7	4
GO:0042026	protein refolding	15	15*	3	2
GO:0010229	inflorescence development	4	4	4*	1
GO:0046940	nucleoside monophosphate phosphorylation	4	7*	-	-
GO:0009055	electron transfer activity	28	27	18	15*
GO:0032543	mitochondrial translation	12**	9	-	-
GO:0006312	mitotic recombination	8*	6	1	-
GO:0098655	cation transmembrane transport	13*	10	1	1
GO:0005975	carbohydrate metabolic process	117**	92	37	16
GO:0000462	maturation of SSU-rRNA from tricistronic rRNA transcript (SSU-rRNA, 5.8S rRNA, LSU-rRNA)	12*	9	-	-
GO:0009627	systemic acquired resistance	4	4	4*	1
GO:0004601	peroxidase activity	37	32	21*	11
GO:0098656	anion transmembrane transport	6	9**	3	1
GO:0006412	translation	151**	84	13	9
GO:0006396	RNA processing	28*	23	3	1
GO:0043295	glutathione binding	4	6	6**	2

## Sheet: Table S4
Table S4. KEGG enrichment analysis for differentially expressed genes in hybrids and parents
ID	Description	LLYHZ_L	JLYHZ_L	LLYHZ_P	JLYHZ_P
osa00360	Phenylalanine metabolism	26**	21*	11**	7*		*' means P < 0.05,'** 'means P < 0.01, and the number indicates the number of enriched genes
osa00196	Photosynthesis - antenna proteins	9*	10**	10**	4**
osa04712	Circadian rhythm - plant	12	15*	7*	5*
osa00860	Porphyrin and chlorophyll metabolism	19*	18**	7	5*
osa00906	Carotenoid biosynthesis	12	13*	9**	4*
osa00730	Thiamine metabolism	12*	10*	4	4*
osa04016	MAPK signaling pathway - plant	56*	47	32**	14*
osa00250	Alanine, aspartate and glutamate metabolism	22*	22**	6	2
osa04075	Plant hormone signal transduction	76	70	48**	19*
osa03008	Ribosome biogenesis in eukaryotes	39**	34*	3	-
osa00053	Ascorbate and aldarate metabolism	22*	28**	8	1
osa01230	Biosynthesis of amino acids	87**	91**	15	9
osa00945	Stilbenoid, diarylheptanoid and gingerol biosynthesis	6	6*	3	3*
osa00940	Phenylpropanoid biosynthesis	71	56	41**	26**
osa00710	Carbon fixation in photosynthetic organisms	28	28*	14**	7
osa00300	Lysine biosynthesis	8*	8*	-	-
osa01200	Carbon metabolism	90	89**	21	14
osa00920	Sulfur metabolism	7	11	4	5*
osa00480	Glutathione metabolism	27	38*	11	8
osa00052	Galactose metabolism	25*	18	8	3
osa00905	Brassinosteroid biosynthesis	4	6	4*	-
osa00400	Phenylalanine, tyrosine and tryptophan biosynthesis	22*	18	6	3
osa04626	Plant-pathogen interaction	54	55*	21	8
osa00500	Starch and sucrose metabolism	55	48	27**	12
osa00010	Glycolysis / Gluconeogenesis	47	47*	12	2
osa00240	Pyrimidine metabolism	23*	20	3	2
osa00270	Cysteine and methionine metabolism	37	39	11	11*
osa00780	Biotin metabolism	8	11*	3	1
osa00195	Photosynthesis	20	19	18**	6
osa00620	Pyruvate metabolism	32	31*	7	3
osa00908	Zeatin biosynthesis	3	5	5	4*
osa00941	Flavonoid biosynthesis	12	10	4	5**
osa00900	Terpenoid backbone biosynthesis	20	19	9*	5
osa03010	Ribosome	192**	94	12	14
osa00592	alpha-Linolenic acid metabolism	21	18	11**	3
osa00650	Butanoate metabolism	10	8	6*	2
osa00670	One carbon pool by folate	6	9*	1	1
osa00410	beta-Alanine metabolism	15	13	9**	3
osa00073	Cutin, suberine and wax biosynthesis	3	4	7**	1

## Sheet: Table S5
Table S5. QC and mapping summary of whole genome sequencing
Sample	Total Bases	Q20 Bases Rate(%)	Q30 Bases Rate(%)	Mapping Rate(%)	Average Depth(X)	Coverage(%)
J4155	13006716531	89.8949	84.6559	97.94	26.49	88.77
LK638	11817339314	91.7544	86.7632	97.48	25.91	87.75
HZ	22903395900	97.4164	92.9727	98.38	41.18	85.82

## Sheet: Table S6
Table S6 All ASEGs in both hybrids.
Sample	Tissue	Direction	Gene	log2FoldChange	pvalue	padj
JLYHZ	Leaf	maternal	Os01g0104600	0.64	0.00546	0.0363
JLYHZ	Leaf	maternal	Os01g0105300	4.57	4.32e-05	0.000548
JLYHZ	Leaf	maternal	Os01g0105400	4.94	4.09e-06	6.7e-05
JLYHZ	Leaf	maternal	Os01g0108400	4.27	0.000478	0.00447
JLYHZ	Leaf	maternal	Os01g0111100	0.76	5.97e-10	1.84e-08
JLYHZ	Leaf	maternal	Os01g0111200	0.53	0.000285	0.00284
JLYHZ	Leaf	maternal	Os01g0112500	1.19	0.000419	0.00399
JLYHZ	Leaf	maternal	Os01g0112600	4.89	0.000195	0.00205
JLYHZ	Leaf	maternal	Os01g0113200	2.07	5.9e-06	9.37e-05
JLYHZ	Leaf	maternal	Os01g0113300	2.23	3.13e-05	0.000405
JLYHZ	Leaf	maternal	Os01g0113325	2.25	0.000124	0.00139
JLYHZ	Leaf	maternal	Os01g0113350	5.59	0.000121	0.00135
JLYHZ	Leaf	maternal	Os01g0113400	6.61	1.22e-08	3.21e-07
JLYHZ	Leaf	maternal	Os01g0113500	6.51	2.29e-08	5.72e-07
JLYHZ	Leaf	maternal	Os01g0113900	1.05	0.00708	0.0445
JLYHZ	Leaf	maternal	Os01g0113950	1.05	0.00708	0.0445
JLYHZ	Leaf	paternal	Os01g0114100	1.6	6.55e-05	0.000795
JLYHZ	Leaf	paternal	Os01g0114600	5.59	5.31e-08	1.23e-06
JLYHZ	Leaf	maternal	Os01g0115300	5.13	2.06e-08	5.18e-07
JLYHZ	Leaf	maternal	Os01g0115200	6.91	0.000592	0.00543
JLYHZ	Leaf	paternal	Os01g0115600	4.8	1.45e-23	1.3e-21
JLYHZ	Leaf	maternal	Os01g0115750	3.62	1.32e-05	0.00019
JLYHZ	Leaf	maternal	Os01g0117100	5.11	1.18e-06	2.17e-05
JLYHZ	Leaf	maternal	Os01g0117200	5.05	0.00251	0.0186
JLYHZ	Leaf	maternal	Os01g0117900	1.17	0.00226	0.017
JLYHZ	Leaf	maternal	Os01g0121100	0.99	5.57e-07	1.1e-05
JLYHZ	Leaf	maternal	Os01g0140500	1.13	1.78e-05	0.000242
JLYHZ	Leaf	paternal	Os01g0227100	0.85	0.000205	0.00213
JLYHZ	Leaf	maternal	Os01g0261500	0.79	0.00682	0.0433
JLYHZ	Leaf	maternal	Os01g0262600	2.07	0.0063	0.0404
JLYHZ	Leaf	maternal	Os01g0262700	4.52	8.82e-20	5.88e-18
JLYHZ	Leaf	paternal	Os01g0268100	2.06	1.04e-10	3.58e-09
JLYHZ	Leaf	maternal	Os01g0307686	0.71	0.00461	0.0314
JLYHZ	Leaf	maternal	Os01g0332100	0.42	4.21e-25	4.14e-23
JLYHZ	Leaf	maternal	Os01g0332150	0.39	1.13e-10	3.84e-09
JLYHZ	Leaf	paternal	Os01g0337160	5.96	1.39e-05	0.000197
JLYHZ	Leaf	paternal	Os01g0337180	5.96	1.39e-05	0.000197
JLYHZ	Leaf	paternal	Os01g0343300	0.45	0.00415	0.0287
JLYHZ	Leaf	maternal	Os01g0346250	6.94	0.000345	0.00336
JLYHZ	Leaf	paternal	Os01g0347100	2.01	0.00385	0.0269
JLYHZ	Leaf	paternal	Os01g0351800	5	0.000135	0.00147
JLYHZ	Leaf	paternal	Os01g0354700	3.83	0.00227	0.017
JLYHZ	Leaf	paternal	Os01g0355100	2.18	0.0055	0.0364
JLYHZ	Leaf	paternal	Os01g0357800	1.05	1.11e-08	2.95e-07
JLYHZ	Leaf	maternal	Os01g0359400	3.54	9.69e-06	0.000148
JLYHZ	Leaf	maternal	Os01g0364400	8.47	2.72e-06	4.58e-05
JLYHZ	Leaf	paternal	Os01g0364450	9.49	1.16e-17	6.93e-16
JLYHZ	Leaf	paternal	Os01g0369700	4.78	4.09e-28	4.72e-26
JLYHZ	Leaf	paternal	Os01g0369800	5.04	4.21e-29	5.49e-27
JLYHZ	Leaf	paternal	Os01g0503400	0.64	6e-08	1.35e-06
JLYHZ	Leaf	paternal	Os01g0508300	5.99	1e-05	0.000151
JLYHZ	Leaf	maternal	Os01g0508500	1.45	0.000837	0.00738
JLYHZ	Leaf	maternal	Os01g0516600	5.83	2.2e-05	0.000295
JLYHZ	Leaf	paternal	Os01g0520180	5.13	0.00204	0.0156
JLYHZ	Leaf	maternal	Os01g0520600	4.9	0.00572	0.0374
JLYHZ	Leaf	paternal	Os01g0534700	2.98	5.13e-08	1.19e-06
JLYHZ	Leaf	maternal	Os01g0539400	5.93	1.5e-05	0.000211
JLYHZ	Leaf	paternal	Os01g0543600	5.91	5.29e-07	1.06e-05
JLYHZ	Leaf	paternal	Os01g0543800	5.88	5.62e-07	1.11e-05
JLYHZ	Leaf	maternal	Os01g0565900	1.06	0.000232	0.00238
JLYHZ	Leaf	maternal	Os01g0566500	5.65	8.61e-05	0.001
JLYHZ	Leaf	maternal	Os01g0566800	3.73	2.02e-21	1.44e-19
JLYHZ	Leaf	maternal	Os01g0566900	1.27	5.16e-09	1.44e-07
JLYHZ	Leaf	maternal	Os01g0629750	0.84	0.000134	0.00146
JLYHZ	Leaf	maternal	Os01g0631100	1.61	0.00456	0.0311
JLYHZ	Leaf	maternal	Os01g0631200	5.18	0.0028	0.0204
JLYHZ	Leaf	maternal	Os01g0631700	5.04	6.43e-06	0.000102
JLYHZ	Leaf	maternal	Os01g0632700	1.65	2.03e-05	0.000274
JLYHZ	Leaf	maternal	Os01g0633000	1.78	2.2e-42	4.55e-40
JLYHZ	Leaf	maternal	Os01g0633200	1.18	5.53e-05	0.000683
JLYHZ	Leaf	maternal	Os01g0635200	1.35	2.38e-13	1.05e-11
JLYHZ	Leaf	maternal	Os01g0635550	1.44	0.000881	0.00768
JLYHZ	Leaf	maternal	Os01g0637300	6.94	4.03e-08	9.66e-07
JLYHZ	Leaf	maternal	Os01g0639100	1.36	1.07e-05	0.000161
JLYHZ	Leaf	maternal	Os01g0639200	1.64	1.41e-18	8.92e-17
JLYHZ	Leaf	maternal	Os01g0639900	2.12	3.37e-08	8.27e-07
JLYHZ	Leaf	maternal	Os01g0656200	2.24	0.00252	0.0187
JLYHZ	Leaf	maternal	Os01g0656250	2.24	0.00252	0.0187
JLYHZ	Leaf	maternal	Os01g0656600	1.7	1.12e-16	6.19e-15
JLYHZ	Leaf	maternal	Os01g0660550	1.15	0.00166	0.0131
JLYHZ	Leaf	maternal	Os01g0663800	2.24	5.05e-07	1.01e-05
JLYHZ	Leaf	maternal	Os01g0664000	1.99	1.58e-08	4.08e-07
JLYHZ	Leaf	maternal	Os01g0664500	1.52	0.00245	0.0183
JLYHZ	Leaf	maternal	Os01g0764900	0.96	1.2e-10	4.05e-09
JLYHZ	Leaf	maternal	Os01g0767700	0.62	0.00569	0.0373
JLYHZ	Leaf	maternal	Os01g0780900	7.57	9.19e-05	0.00106
JLYHZ	Leaf	maternal	Os01g0782100	3.33	0.00412	0.0286
JLYHZ	Leaf	maternal	Os01g0782200	1.35	3.91e-23	3.22e-21
JLYHZ	Leaf	maternal	Os01g0783800	1.62	0.000117	0.00132
JLYHZ	Leaf	maternal	Os01g0783851	1.3	0.00496	0.0335
JLYHZ	Leaf	paternal	Os01g0814900	1.04	0.0046	0.0314
JLYHZ	Leaf	maternal	Os01g0815700	0.7	2.23e-05	0.000298
JLYHZ	Leaf	paternal	Os01g0815800	1.13	0.00483	0.0328
JLYHZ	Leaf	maternal	Os01g0816100	0.98	0.000853	0.00747
JLYHZ	Leaf	maternal	Os01g0817000	0.41	0.00573	0.0375
JLYHZ	Leaf	maternal	Os01g0817700	1.17	0.00413	0.0286
JLYHZ	Leaf	paternal	Os01g0818000	0.59	0.00342	0.0242
JLYHZ	Leaf	paternal	Os01g0818600	1.51	0.000533	0.00495
JLYHZ	Leaf	maternal	Os01g0819700	2.19	0.00475	0.0323
JLYHZ	Leaf	maternal	Os01g0820800	6.85	6.82e-08	1.53e-06
JLYHZ	Leaf	maternal	Os01g0821600	0.76	1.82e-09	5.3e-08
JLYHZ	Leaf	maternal	Os01g0821700	1.59	1.66e-16	8.8e-15
JLYHZ	Leaf	paternal	Os01g0822200	1.01	0.000236	0.00241
JLYHZ	Leaf	paternal	Os01g0823900	1.37	0.000115	0.00131
JLYHZ	Leaf	paternal	Os01g0908200	0.43	0.00623	0.0401
JLYHZ	Leaf	paternal	Os01g0908700	0.28	0.00152	0.0122
JLYHZ	Leaf	maternal	Os01g0923200	4.82	0.00645	0.0411
JLYHZ	Leaf	maternal	Os01g0923300	0.71	0.00232	0.0174
JLYHZ	Leaf	maternal	Os01g0924800	1.26	0.000224	0.0023
JLYHZ	Leaf	maternal	Os01g0933600	0.8	8.66e-12	3.42e-10
JLYHZ	Leaf	paternal	Os01g0934500	7.51	1.05e-11	4.13e-10
JLYHZ	Leaf	paternal	Os01g0934700	5.69	1.95e-06	3.39e-05
JLYHZ	Leaf	paternal	Os01g0934800	7.76	6.06e-05	0.000743
JLYHZ	Leaf	paternal	Os01g0948500	0.55	0.0075	0.0466
JLYHZ	Leaf	maternal	Os01g0950200	2.31	0.00112	0.00945
JLYHZ	Leaf	maternal	Os01g0950300	2.31	0.00112	0.00945
JLYHZ	Leaf	maternal	Os01g0952700	1.37	8.14e-13	3.47e-11
JLYHZ	Leaf	paternal	Os01g0952800	0.98	7.02e-29	8.77e-27
JLYHZ	Leaf	paternal	Os01g0952900	1.09	9.15e-32	1.31e-29
JLYHZ	Leaf	paternal	Os01g0953000	0.77	0.000542	0.00501
JLYHZ	Leaf	paternal	Os01g0953100	0.79	0.000423	0.00402
JLYHZ	Leaf	maternal	Os01g0953500	0.85	0.0012	0.00993
JLYHZ	Leaf	paternal	Os01g0954000	2.42	0.00243	0.0181
JLYHZ	Leaf	paternal	Os01g0956500	4.21	3.16e-11	1.19e-09
JLYHZ	Leaf	maternal	Os01g0957000	1.23	0.000644	0.00585
JLYHZ	Leaf	paternal	Os01g0959750	8.89	3.17e-09	9.1e-08
JLYHZ	Leaf	paternal	Os01g0960500	0.84	1.76e-05	0.000241
JLYHZ	Leaf	paternal	Os01g0964133	4.22	7.83e-07	1.5e-05
JLYHZ	Leaf	paternal	Os01g0964266	3.78	0.00503	0.0338
JLYHZ	Leaf	maternal	Os01g0965400	0.98	0.00281	0.0204
JLYHZ	Leaf	maternal	Os01g0965300	0.98	0.00281	0.0204
JLYHZ	Leaf	paternal	Os01g0974400	1.18	0.00255	0.0188
JLYHZ	Leaf	paternal	Os01g0974800	1.99	1.6e-36	2.6e-34
JLYHZ	Leaf	paternal	Os01g0978500	6.34	1.35e-06	2.44e-05
JLYHZ	Leaf	maternal	Os03g0104400	6.91	4.85e-08	1.13e-06
JLYHZ	Leaf	paternal	Os03g0106400	5.62	0.000123	0.00137
JLYHZ	Leaf	paternal	Os03g0129800	2.99	2.68e-13	1.17e-11
JLYHZ	Leaf	paternal	Os03g0138900	2.98	4.11e-08	9.74e-07
JLYHZ	Leaf	paternal	Os03g0141200	0.24	4.94e-05	0.00062
JLYHZ	Leaf	maternal	Os03g0169800	0.52	0.000908	0.00784
JLYHZ	Leaf	paternal	Os03g0192700	0.91	2.08e-07	4.42e-06
JLYHZ	Leaf	paternal	Os03g0192750	0.75	0.000259	0.00261
JLYHZ	Leaf	paternal	Os03g0264400	0.39	0.0029	0.0209
JLYHZ	Leaf	maternal	Os03g0265900	2.9	0.000416	0.00398
JLYHZ	Leaf	paternal	Os03g0278200	0.54	0.0073	0.0455
JLYHZ	Leaf	paternal	Os03g0355600	0.92	0.00344	0.0242
JLYHZ	Leaf	paternal	Os03g0366350	5.58	5.44e-05	0.000673
JLYHZ	Leaf	maternal	Os03g0374400	0.65	0.00139	0.0113
JLYHZ	Leaf	maternal	Os03g0376100	0.43	0.00247	0.0184
JLYHZ	Leaf	maternal	Os03g0378000	6.97	3.42e-08	8.34e-07
JLYHZ	Leaf	paternal	Os03g0379500	5.73	4.29e-05	0.000545
JLYHZ	Leaf	paternal	Os03g0379650	5.53	0.000116	0.00131
JLYHZ	Leaf	paternal	Os03g0388900	1.41	8.32e-16	4.23e-14
JLYHZ	Leaf	paternal	Os03g0401300	1.29	0.00143	0.0115
JLYHZ	Leaf	paternal	Os03g0401333	1.63	0.00372	0.026
JLYHZ	Leaf	paternal	Os03g0402000	1.45	5.35e-08	1.23e-06
JLYHZ	Leaf	paternal	Os03g0592500	0.17	1.34e-17	7.98e-16
JLYHZ	Leaf	paternal	Os03g0669300	0.92	0.000196	0.00205
JLYHZ	Leaf	maternal	Os03g0670700	0.98	1.93e-25	2e-23
JLYHZ	Leaf	maternal	Os03g0673600	9.05	2.05e-05	0.000277
JLYHZ	Leaf	maternal	Os03g0689400	4.14	0.00534	0.0357
JLYHZ	Leaf	paternal	Os03g0696300	0.3	8.2e-06	0.000127
JLYHZ	Leaf	paternal	Os03g0708100	0.75	0.00093	0.008
JLYHZ	Leaf	maternal	Os03g0711300	1.66	2.78e-05	0.000364
JLYHZ	Leaf	maternal	Os03g0714400	0.59	0.00254	0.0188
JLYHZ	Leaf	paternal	Os03g0717900	0.62	4.2e-11	1.54e-09
JLYHZ	Leaf	paternal	Os03g0717950	0.62	4.2e-11	1.54e-09
JLYHZ	Leaf	maternal	Os03g0719400	5.01	0.00524	0.0351
JLYHZ	Leaf	paternal	Os03g0739700	1.8	2.92e-24	2.7e-22
JLYHZ	Leaf	paternal	Os03g0745400	0.63	0.000921	0.00793
JLYHZ	Leaf	maternal	Os03g0786900	1.45	9.17e-07	1.74e-05
JLYHZ	Leaf	maternal	Os03g0789500	3.32	0.000322	0.00317
JLYHZ	Leaf	paternal	Os03g0802400	0.69	0.00183	0.0142
JLYHZ	Leaf	paternal	Os03g0802500	0.49	0.000461	0.00434
JLYHZ	Leaf	maternal	Os03g0811800	2.06	1.9e-07	4.08e-06
JLYHZ	Leaf	paternal	Os03g0814800	2.67	0.000147	0.00159
JLYHZ	Leaf	maternal	Os03g0815100	0.28	8.3e-09	2.25e-07
JLYHZ	Leaf	maternal	Os03g0816200	3.35	1.44e-06	2.59e-05
JLYHZ	Leaf	maternal	Os03g0816300	1.15	0.0047	0.032
JLYHZ	Leaf	paternal	Os03g0816700	2.34	5.49e-07	1.09e-05
JLYHZ	Leaf	paternal	Os03g0823400	0.82	1.49e-24	1.4e-22
JLYHZ	Leaf	maternal	Os03g0826600	0.62	0.000476	0.00446
JLYHZ	Leaf	maternal	Os03g0826900	2.75	0.00581	0.0379
JLYHZ	Leaf	maternal	Os03g0828100	0.23	0.00807	0.0498
JLYHZ	Leaf	paternal	Os03g0830400	5.03	2.39e-06	4.06e-05
JLYHZ	Leaf	maternal	Os02g0167100	2.12	7.78e-32	1.14e-29
JLYHZ	Leaf	maternal	Os02g0173200	1.21	1.38e-11	5.36e-10
JLYHZ	Leaf	paternal	Os02g0173900	0.57	0.00137	0.0111
JLYHZ	Leaf	paternal	Os02g0180700	0.55	0.00332	0.0235
JLYHZ	Leaf	paternal	Os02g0187600	1.34	0.00312	0.0223
JLYHZ	Leaf	maternal	Os02g0192700	0.41	3.34e-10	1.05e-08
JLYHZ	Leaf	paternal	Os02g0194700	1.22	1.11e-50	3.02e-48
JLYHZ	Leaf	paternal	Os02g0206100	3.26	9.25e-07	1.75e-05
JLYHZ	Leaf	paternal	Os02g0234300	0.86	1.17e-06	2.15e-05
JLYHZ	Leaf	paternal	Os02g0251900	2.18	9.18e-08	2.02e-06
JLYHZ	Leaf	paternal	Os02g0257300	0.23	0.00444	0.0305
JLYHZ	Leaf	maternal	Os02g0259100	0.32	0.00389	0.0271
JLYHZ	Leaf	maternal	Os02g0285900	4.41	0.000129	0.00143
JLYHZ	Leaf	paternal	Os02g0286933	2.84	7.19e-12	2.88e-10
JLYHZ	Leaf	maternal	Os02g0472566	4.34	0.00193	0.0149
JLYHZ	Leaf	paternal	Os02g0494400	0.42	0.000953	0.00815
JLYHZ	Leaf	paternal	Os02g0517900	2.11	0.000533	0.00495
JLYHZ	Leaf	paternal	Os02g0518000	1.96	5.73e-20	3.91e-18
JLYHZ	Leaf	paternal	Os02g0518400	3.88	2.36e-17	1.36e-15
JLYHZ	Leaf	paternal	Os02g0518500	3.58	0.000592	0.00543
JLYHZ	Leaf	paternal	Os02g0531200	0.68	0.00488	0.0331
JLYHZ	Leaf	maternal	Os02g0554100	1.76	9.66e-08	2.12e-06
JLYHZ	Leaf	paternal	Os02g0566400	0.66	0.00302	0.0217
JLYHZ	Leaf	maternal	Os02g0585200	0.77	0.000129	0.00143
JLYHZ	Leaf	maternal	Os02g0589400	2.16	2.4e-08	5.99e-07
JLYHZ	Leaf	paternal	Os02g0596000	2.4	6.47e-10	1.98e-08
JLYHZ	Leaf	maternal	Os02g0597300	7.31	1.72e-10	5.63e-09
JLYHZ	Leaf	paternal	Os02g0597800	1	0.000272	0.00274
JLYHZ	Leaf	maternal	Os02g0599700	2.57	7.06e-18	4.32e-16
JLYHZ	Leaf	paternal	Os02g0600100	1.68	0.000297	0.00295
JLYHZ	Leaf	maternal	Os02g0600200	0.27	0.000256	0.0026
JLYHZ	Leaf	maternal	Os02g0601000	6.14	1.36e-07	2.94e-06
JLYHZ	Leaf	maternal	Os02g0601100	1.53	8.94e-09	2.41e-07
JLYHZ	Leaf	maternal	Os02g0601800	1	4.45e-28	5.03e-26
JLYHZ	Leaf	maternal	Os02g0602300	1.93	8.97e-09	2.41e-07
JLYHZ	Leaf	maternal	Os02g0606200	0.94	3.98e-26	4.26e-24
JLYHZ	Leaf	maternal	Os02g0608200	0.89	5.81e-05	0.000715
JLYHZ	Leaf	maternal	Os02g0608600	0.48	1.93e-06	3.36e-05
JLYHZ	Leaf	paternal	Os02g0609400	0.38	8.42e-05	0.000987
JLYHZ	Leaf	paternal	Os02g0611200	1.21	3.08e-147	4.62e-144
JLYHZ	Leaf	paternal	Os02g0611250	1.2	9.23e-144	1.11e-140
JLYHZ	Leaf	paternal	Os02g0611800	2.44	0.000438	0.00415
JLYHZ	Leaf	maternal	Os02g0613200	0.6	0.000884	0.0077
JLYHZ	Leaf	maternal	Os02g0613300	0.58	0.00118	0.00981
JLYHZ	Leaf	maternal	Os02g0618200	1.72	0.0017	0.0133
JLYHZ	Leaf	maternal	Os02g0626100	0.17	0.00306	0.0219
JLYHZ	Leaf	maternal	Os02g0633066	5.77	3.79e-05	0.000487
JLYHZ	Leaf	paternal	Os02g0634500	0.34	0.0017	0.0133
JLYHZ	Leaf	paternal	Os02g0639000	1.24	1.22e-05	0.000178
JLYHZ	Leaf	paternal	Os02g0640800	4.6	0.00079	0.00702
JLYHZ	Leaf	paternal	Os02g0644600	3.46	1.31e-10	4.36e-09
JLYHZ	Leaf	maternal	Os02g0644700	0.56	0.000247	0.0025
JLYHZ	Leaf	paternal	Os02g0656500	0.5	0.000313	0.00308
JLYHZ	Leaf	paternal	Os02g0656550	0.61	0.000495	0.00462
JLYHZ	Leaf	maternal	Os02g0666200	0.71	1.53e-16	8.19e-15
JLYHZ	Leaf	maternal	Os02g0667300	0.93	0.00212	0.0161
JLYHZ	Leaf	maternal	Os02g0671200	1.38	0.000696	0.00625
JLYHZ	Leaf	maternal	Os02g0672700	7.48	4.08e-08	9.72e-07
JLYHZ	Leaf	paternal	Os02g0677800	0.52	0.00603	0.0391
JLYHZ	Leaf	paternal	Os02g0680600	1.19	3.22e-05	0.000416
JLYHZ	Leaf	paternal	Os02g0680700	0.45	9.56e-07	1.8e-05
JLYHZ	Leaf	paternal	Os02g0681000	2.05	3.91e-32	5.87e-30
JLYHZ	Leaf	paternal	Os02g0688000	1.09	0.00624	0.0401
JLYHZ	Leaf	paternal	Os02g0693000	1.11	0.0061	0.0394
JLYHZ	Leaf	paternal	Os02g0696600	0.34	0.000194	0.00204
JLYHZ	Leaf	paternal	Os02g0702300	1.14	7.43e-12	2.95e-10
JLYHZ	Leaf	paternal	Os02g0702351	0.69	0.00265	0.0195
JLYHZ	Leaf	maternal	Os02g0704300	0.5	0.000456	0.00431
JLYHZ	Leaf	maternal	Os02g0705100	1.22	1.3e-09	3.85e-08
JLYHZ	Leaf	maternal	Os02g0708100	1.71	2.82e-10	9.04e-09
JLYHZ	Leaf	paternal	Os02g0797600	0.21	0.000207	0.00214
JLYHZ	Leaf	maternal	Os02g0816600	0.36	0.000104	0.00119
JLYHZ	Leaf	paternal	Os02g0817700	0.25	0.00129	0.0105
JLYHZ	Leaf	paternal	Os02g0819500	0.55	1.57e-05	0.00022
JLYHZ	Leaf	paternal	Os02g0825600	1.05	4.88e-09	1.37e-07
JLYHZ	Leaf	paternal	Os02g0825650	7.4	7.66e-05	0.000912
JLYHZ	Leaf	maternal	Os04g0111200	0.77	0.000418	0.00398
JLYHZ	Leaf	maternal	Os04g0116200	6.96	9.41e-10	2.84e-08
JLYHZ	Leaf	paternal	Os04g0117900	4	0.00329	0.0234
JLYHZ	Leaf	maternal	Os04g0118400	0.49	2.25e-06	3.85e-05
JLYHZ	Leaf	maternal	Os04g0118450	0.49	2.27e-06	3.87e-05
JLYHZ	Leaf	maternal	Os04g0122000	1.39	0.00481	0.0326
JLYHZ	Leaf	paternal	Os04g0127300	4.16	0.00207	0.0158
JLYHZ	Leaf	maternal	Os04g0128700	4.63	1.6e-05	0.000223
JLYHZ	Leaf	paternal	Os04g0132300	1.76	0.00124	0.0103
JLYHZ	Leaf	paternal	Os04g0136700	2	4.99e-15	2.47e-13
JLYHZ	Leaf	maternal	Os04g0149400	3.67	1.31e-05	0.000189
JLYHZ	Leaf	maternal	Os04g0151700	5.62	6.98e-05	0.000842
JLYHZ	Leaf	maternal	Os04g0156200	1.77	0.000126	0.0014
JLYHZ	Leaf	maternal	Os04g0163800	6.37	1.05e-06	1.96e-05
JLYHZ	Leaf	paternal	Os04g0168300	1.13	0.00318	0.0227
JLYHZ	Leaf	maternal	Os04g0170166	5.34	1.29e-05	0.000187
JLYHZ	Leaf	maternal	Os04g0170500	5.24	7.79e-07	1.49e-05
JLYHZ	Leaf	maternal	Os04g0171800	4.72	0.007	0.0442
JLYHZ	Leaf	maternal	Os04g0173300	7.1	0.000148	0.00159
JLYHZ	Leaf	maternal	Os04g0175300	3.01	0.00263	0.0194
JLYHZ	Leaf	maternal	Os04g0175600	2.55	1.58e-23	1.37e-21
JLYHZ	Leaf	maternal	Os04g0175900	5.43	2.15e-07	4.56e-06
JLYHZ	Leaf	maternal	Os04g0182200	3.14	0.00622	0.0401
JLYHZ	Leaf	paternal	Os04g0183100	0.81	0.00289	0.0209
JLYHZ	Leaf	paternal	Os04g0186400	0.82	0.00551	0.0365
JLYHZ	Leaf	paternal	Os04g0186450	0.85	0.00531	0.0355
JLYHZ	Leaf	maternal	Os04g0194800	1.4	0.00343	0.0242
JLYHZ	Leaf	paternal	Os04g0196200	4.81	0.00037	0.00358
JLYHZ	Leaf	maternal	Os04g0196300	6.41	0.00266	0.0196
JLYHZ	Leaf	maternal	Os04g0197200	7.49	6.23e-05	0.00076
JLYHZ	Leaf	maternal	Os04g0197275	5.89	2.27e-05	0.000301
JLYHZ	Leaf	paternal	Os04g0200400	5.36	0.000595	0.00545
JLYHZ	Leaf	maternal	Os04g0201800	1.17	2.85e-12	1.16e-10
JLYHZ	Leaf	paternal	Os04g0202500	4.66	1.74e-05	0.000239
JLYHZ	Leaf	maternal	Os04g0204200	5.79	3.84e-05	0.000492
JLYHZ	Leaf	paternal	Os04g0208200	2.4	0.00122	0.0101
JLYHZ	Leaf	paternal	Os04g0217600	0.9	0.0034	0.0241
JLYHZ	Leaf	maternal	Os04g0219200	5.19	0.000637	0.0058
JLYHZ	Leaf	maternal	Os04g0221300	1.66	5.18e-05	0.000646
JLYHZ	Leaf	maternal	Os04g0221600	1.11	2.09e-06	3.6e-05
JLYHZ	Leaf	maternal	Os04g0223901	5.62	4.59e-11	1.66e-09
JLYHZ	Leaf	maternal	Os04g0224000	5.62	4.58e-11	1.66e-09
JLYHZ	Leaf	maternal	Os04g0226340	4.41	0.000958	0.00817
JLYHZ	Leaf	paternal	Os04g0226600	2.21	0.000649	0.00589
JLYHZ	Leaf	paternal	Os04g0226633	2.22	0.00212	0.0161
JLYHZ	Leaf	paternal	Os04g0226800	5.14	0.00167	0.0132
JLYHZ	Leaf	maternal	Os04g0227200	5.06	9.67e-14	4.43e-12
JLYHZ	Leaf	maternal	Os04g0231800	4.82	7.25e-18	4.4e-16
JLYHZ	Leaf	maternal	Os04g0244400	1.41	0.000871	0.00761
JLYHZ	Leaf	maternal	Os04g0244800	1.91	7.19e-153	1.44e-149
JLYHZ	Leaf	maternal	Os04g0249700	0.64	5.16e-05	0.000646
JLYHZ	Leaf	paternal	Os04g0251825	5.04	0.00489	0.0331
JLYHZ	Leaf	maternal	Os04g0259200	3.21	0.000843	0.00742
JLYHZ	Leaf	paternal	Os04g0271000	1.07	4.07e-08	9.72e-07
JLYHZ	Leaf	maternal	Os04g0286366	5.69	9.45e-05	0.00109
JLYHZ	Leaf	maternal	Os04g0287400	0.96	1.11e-24	1.06e-22
JLYHZ	Leaf	paternal	Os04g0291100	1.89	1.27e-05	0.000184
JLYHZ	Leaf	paternal	Os04g0295100	1.33	1.91e-06	3.34e-05
JLYHZ	Leaf	paternal	Os04g0295200	1.55	0.000119	0.00134
JLYHZ	Leaf	maternal	Os04g0295901	5.33	2.56e-07	5.31e-06
JLYHZ	Leaf	maternal	Os04g0296301	5.88	6.26e-07	1.22e-05
JLYHZ	Leaf	maternal	Os04g0296700	8.9	7.7e-09	2.1e-07
JLYHZ	Leaf	maternal	Os04g0297800	9.15	6.58e-09	1.8e-07
JLYHZ	Leaf	maternal	Os04g0300600	1.33	2.44e-05	0.000322
JLYHZ	Leaf	maternal	Os04g0303900	1.41	4.82e-08	1.13e-06
JLYHZ	Leaf	paternal	Os04g0304200	0.34	1.67e-08	4.29e-07
JLYHZ	Leaf	paternal	Os04g0307466	1.99	0.00204	0.0156
JLYHZ	Leaf	paternal	Os04g0310500	0.5	0.00716	0.0447
JLYHZ	Leaf	paternal	Os04g0312500	1.49	0.000423	0.00402
JLYHZ	Leaf	paternal	Os04g0368000	2.43	0.00217	0.0164
JLYHZ	Leaf	maternal	Os04g0369000	7.41	2.68e-14	1.28e-12
JLYHZ	Leaf	maternal	Os04g0369066	5.55	2.02e-07	4.32e-06
JLYHZ	Leaf	maternal	Os04g0370300	5.35	5.74e-06	9.13e-05
JLYHZ	Leaf	paternal	Os04g0370500	4.84	0.00548	0.0363
JLYHZ	Leaf	paternal	Os04g0372400	6.69	1.71e-07	3.69e-06
JLYHZ	Leaf	maternal	Os04g0372700	1.71	1.94e-50	5.06e-48
JLYHZ	Leaf	maternal	Os04g0373400	5.26	6.77e-07	1.31e-05
JLYHZ	Leaf	paternal	Os04g0376100	3	0.000612	0.00559
JLYHZ	Leaf	paternal	Os04g0379500	1.22	3.58e-05	0.000461
JLYHZ	Leaf	paternal	Os04g0379700	1.28	2.23e-29	2.97e-27
JLYHZ	Leaf	maternal	Os04g0379900	0.75	0.00121	0.01
JLYHZ	Leaf	maternal	Os04g0379916	0.87	0.00031	0.00307
JLYHZ	Leaf	paternal	Os04g0380300	2.03	6.02e-73	2.26e-70
JLYHZ	Leaf	maternal	Os04g0386600	0.45	0.00176	0.0138
JLYHZ	Leaf	paternal	Os04g0402300	0.89	0.00172	0.0135
JLYHZ	Leaf	paternal	Os04g0403500	0.38	0.00219	0.0166
JLYHZ	Leaf	maternal	Os04g0414700	0.14	0.000135	0.00147
JLYHZ	Leaf	paternal	Os04g0416000	0.44	0.000179	0.00188
JLYHZ	Leaf	maternal	Os04g0423400	5.82	1.08e-09	3.22e-08
JLYHZ	Leaf	maternal	Os04g0429450	8.77	1.18e-06	2.16e-05
JLYHZ	Leaf	paternal	Os04g0429600	6.82	7.96e-08	1.78e-06
JLYHZ	Leaf	maternal	Os04g0466600	1.4	1.48e-06	2.65e-05
JLYHZ	Leaf	paternal	Os04g0553800	1.07	0.0049	0.0331
JLYHZ	Leaf	paternal	Os04g0554800	5.63	9.41e-05	0.00109
JLYHZ	Leaf	maternal	Os04g0555300	0.38	3.17e-16	1.67e-14
JLYHZ	Leaf	maternal	Os04g0556400	2.02	0.00178	0.0139
JLYHZ	Leaf	maternal	Os04g0558400	1.45	0.00068	0.00613
JLYHZ	Leaf	maternal	Os04g0559550	4.96	0.00286	0.0207
JLYHZ	Leaf	paternal	Os04g0565750	8.64	7.86e-06	0.000122
JLYHZ	Leaf	maternal	Os04g0566400	0.29	0.00169	0.0133
JLYHZ	Leaf	paternal	Os04g0567700	1.1	5.93e-23	4.74e-21
JLYHZ	Leaf	maternal	Os04g0572600	2.86	8.09e-05	0.000954
JLYHZ	Leaf	maternal	Os04g0576500	1.31	0.00221	0.0167
JLYHZ	Leaf	paternal	Os04g0576700	3.11	5.16e-59	1.82e-56
JLYHZ	Leaf	maternal	Os04g0577300	1.14	8.5e-36	1.34e-33
JLYHZ	Leaf	maternal	Os04g0577500	1.54	0.00185	0.0143
JLYHZ	Leaf	maternal	Os04g0577800	2.25	2.87e-10	9.16e-09
JLYHZ	Leaf	paternal	Os04g0578200	0.43	2.37e-05	0.000314
JLYHZ	Leaf	paternal	Os04g0578400	0.23	0.00644	0.0411
JLYHZ	Leaf	maternal	Os04g0583200	0.86	6.1e-15	2.98e-13
JLYHZ	Leaf	maternal	Os04g0583266	0.76	4.59e-11	1.66e-09
JLYHZ	Leaf	paternal	Os04g0583800	3.99	0.000537	0.00497
JLYHZ	Leaf	maternal	Os04g0586500	1.06	1.58e-23	1.37e-21
JLYHZ	Leaf	paternal	Os04g0588500	0.79	0.000899	0.00779
JLYHZ	Leaf	maternal	Os04g0617050	1.21	0.00715	0.0447
JLYHZ	Leaf	maternal	Os04g0617600	1.2	0.00299	0.0215
JLYHZ	Leaf	paternal	Os04g0618200	0.84	0.00712	0.0446
JLYHZ	Leaf	maternal	Os04g0620600	2.48	0.0012	0.00993
JLYHZ	Leaf	paternal	Os04g0623600	1.9	4.57e-05	0.000578
JLYHZ	Leaf	maternal	Os04g0626600	3.01	6.28e-29	8.02e-27
JLYHZ	Leaf	paternal	Os04g0626700	1.24	0.00279	0.0204
JLYHZ	Leaf	paternal	Os04g0629600	5.45	8.47e-06	0.000131
JLYHZ	Leaf	paternal	Os04g0634400	5.05	0.00179	0.014
JLYHZ	Leaf	maternal	Os04g0634700	0.84	1.89e-12	7.78e-11
JLYHZ	Leaf	paternal	Os04g0635100	2.99	6.53e-80	2.8e-77
JLYHZ	Leaf	maternal	Os04g0635500	0.53	0.0033	0.0235
JLYHZ	Leaf	paternal	Os04g0655300	1.22	6.07e-09	1.67e-07
JLYHZ	Leaf	maternal	Os06g0115400	1.64	3.84e-28	4.52e-26
JLYHZ	Leaf	paternal	Os06g0116100	0.24	0.000362	0.00351
JLYHZ	Leaf	maternal	Os06g0118700	5.19	0.000678	0.00613
JLYHZ	Leaf	paternal	Os06g0119800	1.91	0.00291	0.021
JLYHZ	Leaf	maternal	Os06g0122800	4.74	6.37e-06	0.000101
JLYHZ	Leaf	maternal	Os06g0124900	2.24	5.58e-23	4.52e-21
JLYHZ	Leaf	maternal	Os06g0127100	1.43	3.38e-07	6.93e-06
JLYHZ	Leaf	paternal	Os06g0129100	1.03	0.00644	0.0411
JLYHZ	Leaf	maternal	Os06g0134300	1.59	0.00757	0.0469
JLYHZ	Leaf	maternal	Os06g0134466	5.86	1.36e-05	0.000195
JLYHZ	Leaf	maternal	Os06g0134800	1.08	0.00555	0.0366
JLYHZ	Leaf	maternal	Os06g0136100	0.61	0.00605	0.0392
JLYHZ	Leaf	maternal	Os06g0136201	1.8	0.000128	0.00143
JLYHZ	Leaf	maternal	Os06g0136300	6.82	8.15e-08	1.81e-06
JLYHZ	Leaf	maternal	Os06g0138700	4.9	0.00572	0.0374
JLYHZ	Leaf	paternal	Os06g0142000	2.04	4.75e-05	0.000598
JLYHZ	Leaf	paternal	Os06g0142500	2.62	1.2e-12	5.09e-11
JLYHZ	Leaf	paternal	Os06g0143100	0.69	0.00162	0.0129
JLYHZ	Leaf	maternal	Os06g0143400	3.56	3.33e-39	5.87e-37
JLYHZ	Leaf	paternal	Os06g0147400	2.26	2.11e-06	3.63e-05
JLYHZ	Leaf	paternal	Os06g0147500	2.22	3.67e-06	6.04e-05
JLYHZ	Leaf	paternal	Os06g0147800	2.88	8.62e-25	8.34e-23
JLYHZ	Leaf	maternal	Os06g0152000	2.21	2.98e-23	2.52e-21
JLYHZ	Leaf	maternal	Os06g0152550	1.32	3.03e-06	5.07e-05
JLYHZ	Leaf	maternal	Os06g0152600	1.82	1.2e-06	2.18e-05
JLYHZ	Leaf	maternal	Os06g0159600	1.58	0.000199	0.00206
JLYHZ	Leaf	paternal	Os06g0164400	1.19	2.11e-17	1.23e-15
JLYHZ	Leaf	maternal	Os06g0165500	4.99	2.2e-09	6.36e-08
JLYHZ	Leaf	maternal	Os06g0165800	1.23	4.28e-18	2.65e-16
JLYHZ	Leaf	maternal	Os06g0166200	2.98	5.48e-08	1.26e-06
JLYHZ	Leaf	maternal	Os06g0167000	0.42	0.00421	0.0291
JLYHZ	Leaf	maternal	Os06g0168800	2.21	3.29e-05	0.000425
JLYHZ	Leaf	paternal	Os06g0171900	0.5	0.000678	0.00613
JLYHZ	Leaf	paternal	Os06g0184300	0.74	0.000824	0.00727
JLYHZ	Leaf	paternal	Os06g0184800	2.13	6.53e-26	6.87e-24
JLYHZ	Leaf	paternal	Os06g0184834	2.06	7.35e-23	5.73e-21
JLYHZ	Leaf	maternal	Os06g0184866	1.22	0.00775	0.0479
JLYHZ	Leaf	maternal	Os06g0184900	2.96	4.6e-05	0.00058
JLYHZ	Leaf	paternal	Os06g0185900	1.1	1.89e-86	8.71e-84
JLYHZ	Leaf	paternal	Os06g0185966	4.87	8.4e-06	0.00013
JLYHZ	Leaf	maternal	Os06g0190500	4.98	1.4e-05	0.000198
JLYHZ	Leaf	maternal	Os06g0190525	4.9	2.56e-05	0.000335
JLYHZ	Leaf	maternal	Os06g0190700	5.94	1.2e-05	0.000176
JLYHZ	Leaf	maternal	Os06g0190800	6.05	7.88e-06	0.000123
JLYHZ	Leaf	paternal	Os06g0192300	7.99	6.09e-11	2.14e-09
JLYHZ	Leaf	maternal	Os06g0192900	2.39	0.00587	0.0382
JLYHZ	Leaf	paternal	Os06g0193400	1.04	4.26e-08	1e-06
JLYHZ	Leaf	maternal	Os06g0196300	0.19	7.34e-05	0.000877
JLYHZ	Leaf	maternal	Os06g0225300	1.84	7.29e-23	5.73e-21
JLYHZ	Leaf	maternal	Os06g0225400	2.56	0.000156	0.00167
JLYHZ	Leaf	maternal	Os06g0225600	5.11	0.00114	0.00958
JLYHZ	Leaf	paternal	Os06g0267400	6.43	1.45e-13	6.51e-12
JLYHZ	Leaf	paternal	Os06g0267450	6.43	1.45e-13	6.51e-12
JLYHZ	Leaf	paternal	Os06g0267900	7.23	2.93e-10	9.3e-09
JLYHZ	Leaf	paternal	Os06g0268050	5.96	1.17e-05	0.000172
JLYHZ	Leaf	maternal	Os06g0268700	1.13	0.00769	0.0475
JLYHZ	Leaf	maternal	Os06g0268750	1.13	0.00769	0.0475
JLYHZ	Leaf	maternal	Os06g0268800	1.07	3.86e-06	6.34e-05
JLYHZ	Leaf	maternal	Os06g0271900	1.89	0.00169	0.0133
JLYHZ	Leaf	paternal	Os06g0273100	3.65	0.000574	0.00529
JLYHZ	Leaf	maternal	Os06g0274000	0.99	0.00126	0.0103
JLYHZ	Leaf	maternal	Os06g0274300	4.32	8.62e-05	0.001
JLYHZ	Leaf	paternal	Os06g0274500	1.45	0.0006	0.00549
JLYHZ	Leaf	maternal	Os06g0275700	1.81	1.44e-10	4.76e-09
JLYHZ	Leaf	maternal	Os06g0275800	1.12	1.4e-08	3.64e-07
JLYHZ	Leaf	maternal	Os06g0283300	0.67	0.00402	0.0279
JLYHZ	Leaf	paternal	Os06g0286700	6.5	0.00126	0.0103
JLYHZ	Leaf	paternal	Os06g0287700	8.15	6.32e-14	2.92e-12
JLYHZ	Leaf	paternal	Os06g0288100	0.67	0.000614	0.0056
JLYHZ	Leaf	maternal	Os06g0301400	6.48	6.22e-07	1.21e-05
JLYHZ	Leaf	maternal	Os06g0301500	6.38	1.13e-06	2.08e-05
JLYHZ	Leaf	maternal	Os06g0303600	6.55	4.52e-07	9.11e-06
JLYHZ	Leaf	maternal	Os06g0303800	0.55	0.00126	0.0104
JLYHZ	Leaf	maternal	Os06g0326400	0.95	1.45e-12	6.09e-11
JLYHZ	Leaf	paternal	Os06g0329200	1.26	2.2e-05	0.000295
JLYHZ	Leaf	maternal	Os06g0332900	1.3	4.69e-09	1.32e-07
JLYHZ	Leaf	paternal	Os06g0334100	1.65	3.39e-08	8.31e-07
JLYHZ	Leaf	maternal	Os06g0347100	9.17	7.58e-22	5.69e-20
JLYHZ	Leaf	maternal	Os06g0355500	2.33	1.62e-21	1.17e-19
JLYHZ	Leaf	maternal	Os06g0359400	1.29	0.0039	0.0272
JLYHZ	Leaf	paternal	Os06g0361500	2.14	6.79e-05	0.000822
JLYHZ	Leaf	paternal	Os06g0483500	2.34	4.66e-16	2.39e-14
JLYHZ	Leaf	maternal	Os06g0483900	1.94	0.00192	0.0148
JLYHZ	Leaf	maternal	Os06g0484450	0.46	0.00103	0.00874
JLYHZ	Leaf	maternal	Os06g0484500	0.46	0.000959	0.00817
JLYHZ	Leaf	maternal	Os06g0500100	1.49	0.00297	0.0214
JLYHZ	Leaf	paternal	Os06g0531200	1.32	5.53e-10	1.71e-08
JLYHZ	Leaf	paternal	Os06g0557600	4.29	0.000711	0.00637
JLYHZ	Leaf	paternal	Os06g0587300	5.68	7.74e-05	0.000918
JLYHZ	Leaf	paternal	Os06g0596300	1.02	0.000304	0.00301
JLYHZ	Leaf	paternal	Os06g0597200	0.59	0.00158	0.0126
JLYHZ	Leaf	paternal	Os06g0598900	0.59	0.000158	0.00169
JLYHZ	Leaf	paternal	Os06g0601100	0.62	0.00639	0.0409
JLYHZ	Leaf	paternal	Os06g0605600	1.52	0.0052	0.035
JLYHZ	Leaf	maternal	Os06g0605900	1.84	7.79e-05	0.000922
JLYHZ	Leaf	maternal	Os06g0606401	8.02	9.1e-06	0.00014
JLYHZ	Leaf	maternal	Os06g0620600	3.28	0.00192	0.0148
JLYHZ	Leaf	maternal	Os06g0621500	4.99	0.00298	0.0214
JLYHZ	Leaf	maternal	Os06g0626200	7.64	0.000142	0.00154
JLYHZ	Leaf	paternal	Os06g0633800	0.51	2.15e-14	1.03e-12
JLYHZ	Leaf	paternal	Os06g0634300	0.43	1.64e-05	0.000227
JLYHZ	Leaf	maternal	Os06g0635200	1.13	1.54e-05	0.000217
JLYHZ	Leaf	paternal	Os06g0638200	0.41	9.07e-05	0.00105
JLYHZ	Leaf	maternal	Os06g0642500	7.24	0.000186	0.00195
JLYHZ	Leaf	maternal	Os06g0643100	0.79	0.00132	0.0107
JLYHZ	Leaf	maternal	Os06g0644200	0.76	7.4e-22	5.62e-20
JLYHZ	Leaf	maternal	Os06g0644250	0.75	3.47e-20	2.39e-18
JLYHZ	Leaf	maternal	Os06g0645700	1.69	0.00275	0.0201
JLYHZ	Leaf	paternal	Os06g0646100	0.2	0.00497	0.0335
JLYHZ	Leaf	maternal	Os06g0646500	0.82	0.00013	0.00143
JLYHZ	Leaf	maternal	Os06g0646700	0.4	9.73e-06	0.000148
JLYHZ	Leaf	paternal	Os06g0648500	2.48	0.000323	0.00318
JLYHZ	Leaf	maternal	Os06g0655100	0.86	0.000196	0.00205
JLYHZ	Leaf	paternal	Os06g0661766	0.49	1.04e-06	1.94e-05
JLYHZ	Leaf	paternal	Os06g0683200	0.2	0.00367	0.0257
JLYHZ	Leaf	maternal	Os06g0683300	4.74	4.78e-07	9.59e-06
JLYHZ	Leaf	paternal	Os06g0698748	0.77	5.65e-07	1.11e-05
JLYHZ	Leaf	maternal	Os05g0100800	0.57	0.00698	0.0441
JLYHZ	Leaf	paternal	Os05g0101600	2.26	2.62e-11	1e-09
JLYHZ	Leaf	maternal	Os05g0103400	0.63	6.63e-07	1.29e-05
JLYHZ	Leaf	paternal	Os05g0103800	6.33	3.81e-08	9.17e-07
JLYHZ	Leaf	maternal	Os05g0105000	1.24	2.52e-07	5.26e-06
JLYHZ	Leaf	maternal	Os05g0110100	1.21	0.000458	0.00432
JLYHZ	Leaf	paternal	Os05g0112800	3.63	9.01e-05	0.00105
JLYHZ	Leaf	maternal	Os05g0124000	7.68	1.15e-05	0.000171
JLYHZ	Leaf	maternal	Os05g0161500	2.68	2.14e-76	8.58e-74
JLYHZ	Leaf	maternal	Os05g0164200	0.83	0.00662	0.0422
JLYHZ	Leaf	maternal	Os05g0206200	5.23	0.00195	0.015
JLYHZ	Leaf	paternal	Os05g0208550	2.62	1.91e-09	5.55e-08
JLYHZ	Leaf	paternal	Os05g0208500	4.36	4.48e-16	2.34e-14
JLYHZ	Leaf	paternal	Os05g0215300	4.96	0.000111	0.00126
JLYHZ	Leaf	paternal	Os05g0217700	2.28	0.00764	0.0473
JLYHZ	Leaf	maternal	Os05g0217800	5.06	0.000812	0.00719
JLYHZ	Leaf	paternal	Os05g0227600	1.61	8.78e-07	1.67e-05
JLYHZ	Leaf	maternal	Os05g0310500	0.45	0.00271	0.0198
JLYHZ	Leaf	maternal	Os05g0320300	5.72	5.37e-05	0.000667
JLYHZ	Leaf	paternal	Os05g0321600	1.07	0.000351	0.00342
JLYHZ	Leaf	paternal	Os05g0336000	2.11	9.87e-06	0.00015
JLYHZ	Leaf	paternal	Os05g0341300	4.72	0.007	0.0442
JLYHZ	Leaf	maternal	Os05g0364600	1.14	0.000484	0.00452
JLYHZ	Leaf	maternal	Os05g0365500	2.2	0.00329	0.0234
JLYHZ	Leaf	maternal	Os05g0365600	0.73	0.000195	0.00205
JLYHZ	Leaf	maternal	Os05g0366600	1.06	1.35e-28	1.62e-26
JLYHZ	Leaf	maternal	Os05g0368300	2.35	2.64e-11	1e-09
JLYHZ	Leaf	maternal	Os05g0368350	2.33	3.92e-11	1.46e-09
JLYHZ	Leaf	maternal	Os05g0371500	1.71	0.00198	0.0152
JLYHZ	Leaf	maternal	Os05g0372100	1.65	1.07e-06	2e-05
JLYHZ	Leaf	maternal	Os05g0373000	2.51	1.68e-06	2.97e-05
JLYHZ	Leaf	maternal	Os05g0373300	1.42	3.62e-13	1.57e-11
JLYHZ	Leaf	maternal	Os05g0373400	1.85	0.00606	0.0392
JLYHZ	Leaf	maternal	Os05g0373700	1.75	2.67e-19	1.76e-17
JLYHZ	Leaf	maternal	Os05g0375400	1.81	2.06e-87	1.03e-84
JLYHZ	Leaf	maternal	Os05g0382600	2.76	6.51e-38	1.12e-35
JLYHZ	Leaf	maternal	Os05g0392700	1.16	0.000268	0.0027
JLYHZ	Leaf	maternal	Os05g0394900	1.59	0.00271	0.0198
JLYHZ	Leaf	maternal	Os05g0395300	0.94	0.00395	0.0274
JLYHZ	Leaf	maternal	Os05g0397300	1.02	9.57e-22	7e-20
JLYHZ	Leaf	maternal	Os05g0418600	7.47	1.63e-09	4.77e-08
JLYHZ	Leaf	maternal	Os05g0448675	3.68	1.36e-07	2.94e-06
JLYHZ	Leaf	maternal	Os05g0491100	0.61	5.56e-06	8.89e-05
JLYHZ	Leaf	maternal	Os05g0553700	0.86	0.00123	0.0102
JLYHZ	Leaf	paternal	Os05g0562000	7.75	6.21e-05	0.000758
JLYHZ	Leaf	maternal	Os05g0562200	0.36	4.14e-05	0.000527
JLYHZ	Leaf	paternal	Os05g0569300	0.75	0.000891	0.00774
JLYHZ	Leaf	paternal	Os05g0579600	1.8	0.000131	0.00144
JLYHZ	Leaf	paternal	Os05g0580550	6.86	0.000406	0.0039
JLYHZ	Leaf	maternal	Os05g0580800	2.42	2.02e-05	0.000274
JLYHZ	Leaf	maternal	Os05g0586200	0.66	0.00308	0.022
JLYHZ	Leaf	paternal	Os05g0586600	0.24	0.00127	0.0104
JLYHZ	Leaf	paternal	Os05g0588300	0.68	0.000911	0.00785
JLYHZ	Leaf	maternal	Os05g0588700	4.52	2.54e-05	0.000333
JLYHZ	Leaf	maternal	Os05g0588900	2.33	0.000129	0.00143
JLYHZ	Leaf	paternal	Os05g0591500	1.24	1e-06	1.88e-05
JLYHZ	Leaf	maternal	Os07g0100200	0.89	1.96e-18	1.23e-16
JLYHZ	Leaf	maternal	Os07g0100600	3.86	4.23e-08	9.99e-07
JLYHZ	Leaf	maternal	Os07g0103100	1.54	2.15e-11	8.27e-10
JLYHZ	Leaf	maternal	Os07g0109800	6.65	2.56e-07	5.31e-06
JLYHZ	Leaf	paternal	Os07g0110100	1.67	7.37e-06	0.000115
JLYHZ	Leaf	paternal	Os07g0110650	6.1	5.69e-06	9.07e-05
JLYHZ	Leaf	paternal	Os07g0110800	4.22	1.15e-40	2.09e-38
JLYHZ	Leaf	paternal	Os07g0111100	0.77	0.00192	0.0148
JLYHZ	Leaf	maternal	Os07g0111700	2.62	4.29e-10	1.35e-08
JLYHZ	Leaf	maternal	Os07g0111800	6.27	2.86e-08	7.07e-07
JLYHZ	Leaf	maternal	Os07g0111900	2.38	1.7e-31	2.37e-29
JLYHZ	Leaf	paternal	Os07g0113200	1.11	0.000367	0.00356
JLYHZ	Leaf	paternal	Os07g0114000	0.85	0.00449	0.0308
JLYHZ	Leaf	maternal	Os07g0120900	2.1	1.36e-05	0.000195
JLYHZ	Leaf	maternal	Os07g0121000	2.69	1.61e-05	0.000223
JLYHZ	Leaf	maternal	Os07g0130800	3.97	0.00524	0.0351
JLYHZ	Leaf	paternal	Os07g0131375	3.8	0.000231	0.00236
JLYHZ	Leaf	paternal	Os07g0132500	4.81	0.000239	0.00243
JLYHZ	Leaf	paternal	Os07g0133700	0.77	9.63e-05	0.00111
JLYHZ	Leaf	paternal	Os07g0134000	2.02	1.53e-42	3.28e-40
JLYHZ	Leaf	paternal	Os07g0134101	1.92	1.19e-36	1.98e-34
JLYHZ	Leaf	paternal	Os07g0137000	4.46	8.39e-05	0.000985
JLYHZ	Leaf	paternal	Os07g0137600	3.86	9.67e-42	1.93e-39
JLYHZ	Leaf	maternal	Os07g0140566	5.5	0.00028	0.0028
JLYHZ	Leaf	paternal	Os07g0142900	0.64	2.32e-35	3.57e-33
JLYHZ	Leaf	paternal	Os07g0143000	0.92	5.18e-17	2.93e-15
JLYHZ	Leaf	maternal	Os07g0164200	1.63	0.00114	0.00958
JLYHZ	Leaf	maternal	Os07g0164700	5.9	1.43e-05	0.000202
JLYHZ	Leaf	maternal	Os07g0164800	2.26	2.05e-06	3.54e-05
JLYHZ	Leaf	maternal	Os07g0185900	0.39	0.00201	0.0154
JLYHZ	Leaf	maternal	Os07g0186000	0.43	6.04e-12	2.43e-10
JLYHZ	Leaf	paternal	Os07g0205700	0.79	1.74e-06	3.06e-05
JLYHZ	Leaf	maternal	Os07g0208801	1.7	0.00421	0.0291
JLYHZ	Leaf	maternal	Os07g0213400	1.06	1.56e-05	0.000219
JLYHZ	Leaf	maternal	Os07g0220600	2.39	4.6e-16	2.38e-14
JLYHZ	Leaf	paternal	Os07g0264800	1.39	8.6e-11	2.98e-09
JLYHZ	Leaf	maternal	Os07g0270900	0.89	0.000823	0.00727
JLYHZ	Leaf	maternal	Os07g0277600	6.02	1.15e-05	0.000171
JLYHZ	Leaf	maternal	Os07g0278866	7.93	1.13e-05	0.000169
JLYHZ	Leaf	maternal	Os07g0287100	0.68	0.0014	0.0113
JLYHZ	Leaf	maternal	Os07g0288700	1.91	2.36e-05	0.000314
JLYHZ	Leaf	maternal	Os07g0289050	1.85	0.000237	0.00242
JLYHZ	Leaf	paternal	Os07g0412100	0.76	1.22e-45	2.82e-43
JLYHZ	Leaf	paternal	Os07g0412400	0.91	0.00423	0.0292
JLYHZ	Leaf	paternal	Os07g0413800	2.26	2.27e-41	4.39e-39
JLYHZ	Leaf	paternal	Os07g0414200	1.63	0.00713	0.0446
JLYHZ	Leaf	maternal	Os07g0418000	0.8	0.000258	0.00261
JLYHZ	Leaf	maternal	Os07g0419500	2.29	1.16e-16	6.32e-15
JLYHZ	Leaf	maternal	Os07g0420700	0.82	0.00366	0.0256
JLYHZ	Leaf	paternal	Os07g0435100	5.76	7.34e-05	0.000877
JLYHZ	Leaf	maternal	Os07g0454200	4.87	0.00709	0.0446
JLYHZ	Leaf	paternal	Os07g0459000	4.85	0.00631	0.0404
JLYHZ	Leaf	maternal	Os07g0464200	0.44	0.00132	0.0107
JLYHZ	Leaf	paternal	Os07g0465100	1.79	0.000329	0.00322
JLYHZ	Leaf	maternal	Os07g0467200	0.98	0.000331	0.00324
JLYHZ	Leaf	maternal	Os07g0468100	2.16	7.9e-47	1.9e-44
JLYHZ	Leaf	maternal	Os07g0469100	0.58	0.000791	0.00702
JLYHZ	Leaf	paternal	Os07g0474600	0.69	0.000134	0.00146
JLYHZ	Leaf	paternal	Os07g0474700	0.44	0.00167	0.0132
JLYHZ	Leaf	maternal	Os07g0490600	0.43	0.000177	0.00187
JLYHZ	Leaf	maternal	Os07g0492100	4.52	0.00172	0.0135
JLYHZ	Leaf	paternal	Os07g0521000	1.62	5.14e-05	0.000644
JLYHZ	Leaf	paternal	Os07g0522600	5.5	5.83e-05	0.000716
JLYHZ	Leaf	paternal	Os07g0529800	0.3	4.26e-09	1.21e-07
JLYHZ	Leaf	paternal	Os07g0530700	1	2.16e-05	0.000289
JLYHZ	Leaf	paternal	Os07g0532500	3.54	1.02e-08	2.72e-07
JLYHZ	Leaf	paternal	Os07g0542400	1.82	0.00808	0.0498
JLYHZ	Leaf	paternal	Os07g0549300	5.65	6.74e-05	0.000816
JLYHZ	Leaf	maternal	Os07g0551300	2.47	5.16e-15	2.54e-13
JLYHZ	Leaf	maternal	Os07g0556200	0.15	0.000335	0.00327
JLYHZ	Leaf	maternal	Os07g0558200	2.02	1.04e-10	3.58e-09
JLYHZ	Leaf	maternal	Os07g0558300	1.96	0.00132	0.0107
JLYHZ	Leaf	paternal	Os07g0558900	1.59	0.00599	0.0389
JLYHZ	Leaf	paternal	Os07g0561300	1.78	1.52e-12	6.32e-11
JLYHZ	Leaf	maternal	Os07g0562700	0.37	1.56e-09	4.6e-08
JLYHZ	Leaf	paternal	Os07g0563400	0.72	0.00734	0.0457
JLYHZ	Leaf	paternal	Os07g0565600	0.44	0.00585	0.0381
JLYHZ	Leaf	paternal	Os07g0569100	0.74	1.24e-18	7.95e-17
JLYHZ	Leaf	paternal	Os07g0569166	0.74	1.08e-18	6.97e-17
JLYHZ	Leaf	paternal	Os07g0569600	1.38	4.13e-09	1.18e-07
JLYHZ	Leaf	paternal	Os07g0570100	2.69	0.00194	0.015
JLYHZ	Leaf	maternal	Os07g0570700	0.36	1.55e-06	2.75e-05
JLYHZ	Leaf	paternal	Os07g0572000	2.13	0.000779	0.00696
JLYHZ	Leaf	maternal	Os07g0573300	0.97	3.59e-08	8.7e-07
JLYHZ	Leaf	maternal	Os07g0573900	2.8	2.81e-12	1.15e-10
JLYHZ	Leaf	paternal	Os07g0577400	0.73	0.000158	0.00169
JLYHZ	Leaf	maternal	Os07g0577500	1.06	0.000233	0.00238
JLYHZ	Leaf	paternal	Os07g0581000	1.49	4.66e-21	3.29e-19
JLYHZ	Leaf	maternal	Os07g0582700	7.86	1.38e-05	0.000196
JLYHZ	Leaf	maternal	Os07g0582800	7.94	8.59e-11	2.98e-09
JLYHZ	Leaf	maternal	Os07g0583200	0.45	0.00118	0.00983
JLYHZ	Leaf	paternal	Os07g0583600	0.2	0.000117	0.00132
JLYHZ	Leaf	maternal	Os07g0588000	0.53	0.000151	0.00162
JLYHZ	Leaf	paternal	Os07g0588800	1.02	0.00284	0.0206
JLYHZ	Leaf	maternal	Os07g0601000	2.63	5.73e-173	1.72e-169
JLYHZ	Leaf	maternal	Os07g0601100	6.48	6.81e-07	1.31e-05
JLYHZ	Leaf	maternal	Os07g0608200	1.21	0.00183	0.0142
JLYHZ	Leaf	maternal	Os07g0614000	1.13	5.75e-08	1.32e-06
JLYHZ	Leaf	maternal	Os07g0614100	1.1	7.02e-08	1.57e-06
JLYHZ	Leaf	paternal	Os07g0614500	0.76	5.7e-09	1.58e-07
JLYHZ	Leaf	paternal	Os07g0618000	0.77	0.00558	0.0368
JLYHZ	Leaf	maternal	Os07g0618600	0.69	0.00174	0.0136
JLYHZ	Leaf	paternal	Os07g0619200	0.89	1.32e-05	0.00019
JLYHZ	Leaf	paternal	Os07g0619800	1.3	2.58e-10	8.38e-09
JLYHZ	Leaf	maternal	Os07g0622000	0.31	2.4e-06	4.08e-05
JLYHZ	Leaf	maternal	Os07g0622200	0.4	0.00552	0.0365
JLYHZ	Leaf	maternal	Os07g0622250	0.4	0.00552	0.0365
JLYHZ	Leaf	paternal	Os07g0623400	0.76	0.00143	0.0115
JLYHZ	Leaf	maternal	Os07g0624700	0.92	0.00438	0.0301
JLYHZ	Leaf	maternal	Os07g0626800	0.76	0.00161	0.0128
JLYHZ	Leaf	paternal	Os07g0628500	2.29	0.000276	0.00277
JLYHZ	Leaf	maternal	Os07g0628700	1.09	1.5e-09	4.42e-08
JLYHZ	Leaf	maternal	Os07g0628900	7.62	6.64e-15	3.21e-13
JLYHZ	Leaf	maternal	Os07g0631300	1.09	0.00358	0.0251
JLYHZ	Leaf	paternal	Os07g0631900	0.45	0.00536	0.0357
JLYHZ	Leaf	paternal	Os07g0631950	0.46	0.00691	0.0437
JLYHZ	Leaf	paternal	Os07g0633200	0.85	1.44e-06	2.59e-05
JLYHZ	Leaf	paternal	Os07g0635700	4.59	9.99e-28	1.11e-25
JLYHZ	Leaf	maternal	Os07g0636900	1.81	0.00202	0.0154
JLYHZ	Leaf	maternal	Os07g0637000	1.81	0.00202	0.0154
JLYHZ	Leaf	paternal	Os07g0637300	0.36	4.45e-07	8.99e-06
JLYHZ	Leaf	paternal	Os07g0640300	6.1	1.91e-11	7.38e-10
JLYHZ	Leaf	maternal	Os07g0642100	2.56	0.00239	0.0178
JLYHZ	Leaf	maternal	Os07g0642600	1.79	1.18e-88	6.46e-86
JLYHZ	Leaf	maternal	Os07g0643400	3.46	0.000161	0.00172
JLYHZ	Leaf	maternal	Os07g0643500	3.46	0.000161	0.00172
JLYHZ	Leaf	maternal	Os07g0650000	4.61	3.34e-06	5.54e-05
JLYHZ	Leaf	maternal	Os07g0650100	4.61	3.34e-06	5.54e-05
JLYHZ	Leaf	paternal	Os07g0650375	5.98	1.16e-05	0.000171
JLYHZ	Leaf	paternal	Os07g0650451	4.03	0.00262	0.0193
JLYHZ	Leaf	maternal	Os07g0650600	4.05	1.32e-06	2.38e-05
JLYHZ	Leaf	maternal	Os07g0656600	2.52	0.00203	0.0155
JLYHZ	Leaf	maternal	Os07g0661500	0.6	0.000847	0.00744
JLYHZ	Leaf	maternal	Os07g0663700	1.29	3.01e-05	0.000391
JLYHZ	Leaf	maternal	Os07g0663750	1.07	0.00079	0.00702
JLYHZ	Leaf	maternal	Os07g0663800	3.46	8.22e-56	2.6e-53
JLYHZ	Leaf	maternal	Os07g0666900	1.33	3.25e-06	5.42e-05
JLYHZ	Leaf	paternal	Os07g0680300	0.55	0.00472	0.0321
JLYHZ	Leaf	paternal	Os07g0680800	0.65	2.01e-23	1.73e-21
JLYHZ	Leaf	paternal	Os07g0680900	0.65	6.66e-24	6.06e-22
JLYHZ	Leaf	paternal	Os07g0684400	1.34	0.00449	0.0308
JLYHZ	Leaf	paternal	Os07g0684700	6.37	0.00287	0.0208
JLYHZ	Leaf	maternal	Os11g0103800	1.35	1.9e-05	0.000258
JLYHZ	Leaf	maternal	Os11g0121500	3.53	2.65e-17	1.51e-15
JLYHZ	Leaf	maternal	Os11g0121600	3.71	2.49e-15	1.25e-13
JLYHZ	Leaf	maternal	Os11g0155600	8.66	9.62e-09	2.58e-07
JLYHZ	Leaf	maternal	Os11g0169900	0.54	1.63e-05	0.000225
JLYHZ	Leaf	maternal	Os11g0172400	4.8	0.000271	0.00272
JLYHZ	Leaf	paternal	Os11g0208900	6.55	0.00176	0.0137
JLYHZ	Leaf	maternal	Os11g0210201	0.4	0.00533	0.0356
JLYHZ	Leaf	maternal	Os11g0212100	4.85	0.00435	0.03
JLYHZ	Leaf	maternal	Os11g0213700	2.34	1.54e-12	6.37e-11
JLYHZ	Leaf	maternal	Os11g0216100	0.71	3.9e-09	1.12e-07
JLYHZ	Leaf	maternal	Os11g0216300	1.65	3.76e-13	1.62e-11
JLYHZ	Leaf	maternal	Os11g0217300	1.26	5.82e-07	1.14e-05
JLYHZ	Leaf	paternal	Os11g0217500	0.59	0.00356	0.025
JLYHZ	Leaf	maternal	Os11g0219400	4.49	3.92e-11	1.46e-09
JLYHZ	Leaf	maternal	Os11g0220300	2.56	6.07e-11	2.14e-09
JLYHZ	Leaf	maternal	Os11g0240800	1.44	0.000907	0.00784
JLYHZ	Leaf	maternal	Os11g0245800	2.07	0.000124	0.00139
JLYHZ	Leaf	paternal	Os11g0256900	0.84	1.53e-06	2.73e-05
JLYHZ	Leaf	paternal	Os11g0257800	1.22	2.04e-10	6.66e-09
JLYHZ	Leaf	maternal	Os11g0263000	5.11	0.00327	0.0234
JLYHZ	Leaf	paternal	Os11g0264600	0.79	0.00104	0.00884
JLYHZ	Leaf	paternal	Os11g0485500	3.11	3.54e-43	7.87e-41
JLYHZ	Leaf	maternal	Os11g0488600	0.92	7.12e-06	0.000112
JLYHZ	Leaf	maternal	Os11g0490300	4.91	5.28e-05	0.000657
JLYHZ	Leaf	paternal	Os11g0539200	2.18	0.000201	0.00208
JLYHZ	Leaf	maternal	Os11g0544800	0.51	7.95e-05	0.000939
JLYHZ	Leaf	paternal	Os11g0544866	6.88	5.87e-08	1.33e-06
JLYHZ	Leaf	paternal	Os11g0544900	6.88	5.87e-08	1.33e-06
JLYHZ	Leaf	maternal	Os11g0545000	0.96	0.000301	0.00299
JLYHZ	Leaf	maternal	Os11g0545300	2.14	9.63e-21	6.72e-19
JLYHZ	Leaf	maternal	Os11g0546900	0.26	0.000177	0.00187
JLYHZ	Leaf	paternal	Os11g0549900	0.68	0.000303	0.003
JLYHZ	Leaf	paternal	Os11g0550500	5.17	0.00127	0.0104
JLYHZ	Leaf	paternal	Os11g0550800	6.59	3.44e-25	3.44e-23
JLYHZ	Leaf	paternal	Os11g0555600	5.74	5.44e-05	0.000673
JLYHZ	Leaf	maternal	Os11g0556400	4.85	0.00435	0.03
JLYHZ	Leaf	maternal	Os11g0595200	8.08	0.0008	0.00709
JLYHZ	Leaf	maternal	Os11g0598500	4.44	4.5e-06	7.26e-05
JLYHZ	Leaf	maternal	Os11g0600700	0.48	0.000861	0.00753
JLYHZ	Leaf	maternal	Os11g0602600	4.98	2.18e-07	4.61e-06
JLYHZ	Leaf	maternal	Os11g0602701	6.12	7.37e-05	0.000879
JLYHZ	Leaf	maternal	Os11g0615800	2.31	1.23e-16	6.66e-15
JLYHZ	Leaf	maternal	Os11g0616200	2.63	0.000693	0.00623
JLYHZ	Leaf	maternal	Os11g0639600	5.79	2.82e-05	0.000368
JLYHZ	Leaf	paternal	Os11g0644500	5.61	9.52e-05	0.0011
JLYHZ	Leaf	maternal	Os11g0648000	0.88	0.00121	0.01
JLYHZ	Leaf	maternal	Os11g0648400	2.1	1.76e-05	0.000241
JLYHZ	Leaf	maternal	Os11g0657850	2.61	0.00266	0.0195
JLYHZ	Leaf	paternal	Os11g0659500	1.47	4.82e-10	1.5e-08
JLYHZ	Leaf	maternal	Os11g0669100	5.87	1.58e-05	0.000221
JLYHZ	Leaf	maternal	Os11g0671000	0.45	1.67e-05	0.00023
JLYHZ	Leaf	maternal	Os11g0672600	5.38	0.000416	0.00398
JLYHZ	Leaf	paternal	Os11g0676200	7.54	1.07e-09	3.21e-08
JLYHZ	Leaf	paternal	Os11g0677000	6.17	4.5e-06	7.26e-05
JLYHZ	Leaf	maternal	Os11g0677400	6.15	4.16e-06	6.78e-05
JLYHZ	Leaf	maternal	Os11g0677425	5.46	0.00037	0.00358
JLYHZ	Leaf	maternal	Os11g0678000	2.1	0.0068	0.0432
JLYHZ	Leaf	maternal	Os11g0678100	2.18	0.00717	0.0447
JLYHZ	Leaf	maternal	Os11g0687100	4.07	0.00454	0.031
JLYHZ	Leaf	paternal	Os11g0694100	9.27	7.87e-22	5.83e-20
JLYHZ	Leaf	paternal	Os11g0694125	9.71	6.69e-20	4.51e-18
JLYHZ	Leaf	maternal	Os11g0695900	2.57	0.000156	0.00168
JLYHZ	Leaf	maternal	Os08g0101700	0.57	1.07e-08	2.83e-07
JLYHZ	Leaf	maternal	Os08g0102000	1.4	7.57e-07	1.46e-05
JLYHZ	Leaf	maternal	Os08g0103600	0.85	0.00222	0.0167
JLYHZ	Leaf	maternal	Os08g0106300	4.94	4.92e-14	2.31e-12
JLYHZ	Leaf	paternal	Os08g0114100	0.53	7.6e-17	4.26e-15
JLYHZ	Leaf	maternal	Os08g0116400	1.14	1.49e-08	3.86e-07
JLYHZ	Leaf	paternal	Os08g0126700	1.74	2.64e-112	2.26e-109
JLYHZ	Leaf	maternal	Os08g0127700	1.03	2.17e-06	3.72e-05
JLYHZ	Leaf	paternal	Os08g0128300	0.69	0.00712	0.0446
JLYHZ	Leaf	paternal	Os08g0139100	0.92	0.000721	0.00645
JLYHZ	Leaf	maternal	Os08g0139700	2.3	4.16e-212	2.5e-208
JLYHZ	Leaf	paternal	Os08g0150200	5.42	0.000282	0.00282
JLYHZ	Leaf	paternal	Os08g0152366	0.64	2.44e-06	4.12e-05
JLYHZ	Leaf	paternal	Os08g0152400	0.76	2.41e-07	5.05e-06
JLYHZ	Leaf	paternal	Os08g0155700	0.5	2.09e-05	0.000281
JLYHZ	Leaf	maternal	Os08g0157900	0.28	0.000146	0.00158
JLYHZ	Leaf	paternal	Os08g0158900	0.88	0.000217	0.00224
JLYHZ	Leaf	paternal	Os08g0159000	1.73	0.0005	0.00466
JLYHZ	Leaf	paternal	Os08g0159100	0.79	1.15e-05	0.000171
JLYHZ	Leaf	paternal	Os08g0160500	0.87	0.000199	0.00206
JLYHZ	Leaf	paternal	Os08g0167800	1.01	9.89e-06	0.00015
JLYHZ	Leaf	paternal	Os08g0169800	2.12	2.84e-15	1.42e-13
JLYHZ	Leaf	maternal	Os08g0173300	1.39	0.000939	0.00806
JLYHZ	Leaf	maternal	Os08g0174700	1.77	1.76e-08	4.49e-07
JLYHZ	Leaf	paternal	Os08g0174800	6.17	3.17e-23	2.64e-21
JLYHZ	Leaf	paternal	Os08g0175200	0.57	1.65e-06	2.91e-05
JLYHZ	Leaf	maternal	Os08g0176100	0.93	0.000198	0.00206
JLYHZ	Leaf	paternal	Os08g0176800	1.14	0.000405	0.00389
JLYHZ	Leaf	paternal	Os08g0183900	3.91	3.43e-30	4.68e-28
JLYHZ	Leaf	paternal	Os08g0188151	6.05	1.08e-05	0.000161
JLYHZ	Leaf	maternal	Os08g0190200	0.58	0.000172	0.00183
JLYHZ	Leaf	paternal	Os08g0191600	0.38	0.00162	0.0129
JLYHZ	Leaf	paternal	Os08g0193900	5.24	0.0015	0.012
JLYHZ	Leaf	paternal	Os08g0195400	6.68	1.92e-07	4.11e-06
JLYHZ	Leaf	maternal	Os08g0196200	2.26	9.04e-10	2.74e-08
JLYHZ	Leaf	maternal	Os08g0197500	6.3	1.55e-06	2.76e-05
JLYHZ	Leaf	maternal	Os08g0198700	5.55	1e-57	3.34e-55
JLYHZ	Leaf	maternal	Os08g0205900	1.36	0.00222	0.0167
JLYHZ	Leaf	paternal	Os08g0208300	5.97	1.01e-05	0.000152
JLYHZ	Leaf	paternal	Os08g0208400	5.97	1.01e-05	0.000152
JLYHZ	Leaf	paternal	Os08g0215300	0.36	0.00685	0.0434
JLYHZ	Leaf	maternal	Os08g0220600	1.25	0.00226	0.017
JLYHZ	Leaf	maternal	Os08g0224500	2.68	4.32e-07	8.75e-06
JLYHZ	Leaf	maternal	Os08g0224800	0.99	1.17e-05	0.000172
JLYHZ	Leaf	paternal	Os08g0225100	2.22	7.2e-05	0.000864
JLYHZ	Leaf	paternal	Os08g0225050	2.22	7.2e-05	0.000864
JLYHZ	Leaf	maternal	Os08g0227200	4.91	0.00523	0.0351
JLYHZ	Leaf	maternal	Os08g0232000	2.09	0.00571	0.0374
JLYHZ	Leaf	paternal	Os08g0232100	6.6	2.93e-07	6.02e-06
JLYHZ	Leaf	maternal	Os08g0232700	0.92	2.46e-25	2.5e-23
JLYHZ	Leaf	maternal	Os08g0236866	6.01	1.31e-05	0.000189
JLYHZ	Leaf	maternal	Os08g0237000	0.6	1.24e-10	4.15e-09
JLYHZ	Leaf	paternal	Os08g0237200	0.96	4.3e-13	1.84e-11
JLYHZ	Leaf	paternal	Os08g0240500	3.11	2.04e-06	3.53e-05
JLYHZ	Leaf	paternal	Os08g0242800	0.64	1.53e-17	9.02e-16
JLYHZ	Leaf	maternal	Os08g0246400	8.05	2.14e-13	9.5e-12
JLYHZ	Leaf	maternal	Os08g0246800	5.4	8.84e-19	5.77e-17
JLYHZ	Leaf	maternal	Os08g0247700	5.29	0.000409	0.00392
JLYHZ	Leaf	maternal	Os08g0249501	1.97	7.85e-06	0.000122
JLYHZ	Leaf	maternal	Os08g0249900	4.1	1.55e-10	5.09e-09
JLYHZ	Leaf	maternal	Os08g0265500	0.65	0.00102	0.00862
JLYHZ	Leaf	paternal	Os08g0367300	3.65	0.000579	0.00532
JLYHZ	Leaf	paternal	Os08g0386800	0.72	0.000949	0.00814
JLYHZ	Leaf	maternal	Os08g0393700	5.33	0.000563	0.0052
JLYHZ	Leaf	paternal	Os08g0474800	0.89	0.00115	0.00962
JLYHZ	Leaf	maternal	Os08g0495800	1.97	0.000324	0.00318
JLYHZ	Leaf	paternal	Os08g0498400	0.66	1.73e-26	1.88e-24
JLYHZ	Leaf	paternal	Os08g0499000	2.94	0.00068	0.00613
JLYHZ	Leaf	paternal	Os08g0502700	0.49	8.35e-17	4.64e-15
JLYHZ	Leaf	paternal	Os08g0504700	0.47	6.83e-06	0.000108
JLYHZ	Leaf	maternal	Os08g0507000	6.13	3.46e-06	5.72e-05
JLYHZ	Leaf	paternal	Os08g0507701	1.3	0.000105	0.0012
JLYHZ	Leaf	paternal	Os08g0507702	1.23	9.89e-05	0.00113
JLYHZ	Leaf	maternal	Os08g0517900	1.75	0.000175	0.00186
JLYHZ	Leaf	maternal	Os08g0525700	1.45	0.000111	0.00126
JLYHZ	Leaf	maternal	Os08g0526100	1	0.00683	0.0433
JLYHZ	Leaf	maternal	Os08g0526200	7.16	0.000372	0.00359
JLYHZ	Leaf	maternal	Os08g0526400	1.09	0.00125	0.0103
JLYHZ	Leaf	maternal	Os08g0528100	5.54	0.000143	0.00155
JLYHZ	Leaf	maternal	Os08g0535800	0.5	0.00382	0.0267
JLYHZ	Leaf	paternal	Os08g0537001	8.31	4.2e-06	6.83e-05
JLYHZ	Leaf	paternal	Os08g0537002	8.29	4.46e-06	7.23e-05
JLYHZ	Leaf	paternal	Os08g0540400	1.68	5.54e-05	0.000683
JLYHZ	Leaf	paternal	Os08g0549100	0.73	1.17e-13	5.31e-12
JLYHZ	Leaf	maternal	Os08g0557900	0.65	0.00507	0.0341
JLYHZ	Leaf	paternal	Os08g0560500	0.79	0.00542	0.0361
JLYHZ	Leaf	maternal	Os12g0105300	1.9	5.62e-11	2e-09
JLYHZ	Leaf	maternal	Os12g0105401	1.9	5.62e-11	2e-09
JLYHZ	Leaf	paternal	Os12g0111750	4.69	0.00564	0.0371
JLYHZ	Leaf	paternal	Os12g0111800	4.69	0.00564	0.0371
JLYHZ	Leaf	paternal	Os12g0113500	1	1.05e-07	2.3e-06
JLYHZ	Leaf	paternal	Os12g0115300	1.05	3.94e-07	8.04e-06
JLYHZ	Leaf	maternal	Os12g0115500	0.9	1.48e-51	4.23e-49
JLYHZ	Leaf	paternal	Os12g0115900	1.75	2.5e-05	0.000328
JLYHZ	Leaf	maternal	Os12g0118800	0.8	2.45e-05	0.000323
JLYHZ	Leaf	paternal	Os12g0120400	1.08	8.65e-06	0.000133
JLYHZ	Leaf	paternal	Os12g0120500	0.93	0.00345	0.0243
JLYHZ	Leaf	maternal	Os12g0183100	0.63	1.16e-05	0.000171
JLYHZ	Leaf	maternal	Os12g0247700	2.2	0.00805	0.0497
JLYHZ	Leaf	maternal	Os12g0247900	2.66	0.00253	0.0188
JLYHZ	Leaf	maternal	Os12g0285100	2.64	1.54e-08	3.97e-07
JLYHZ	Leaf	maternal	Os12g0418900	1.47	0.000107	0.00121
JLYHZ	Leaf	paternal	Os12g0428700	4.75	0.000222	0.00229
JLYHZ	Leaf	maternal	Os12g0429200	1.09	1.27e-06	2.3e-05
JLYHZ	Leaf	paternal	Os12g0433700	4.3	0.00238	0.0178
JLYHZ	Leaf	maternal	Os12g0448900	0.2	0.00118	0.00981
JLYHZ	Leaf	maternal	Os12g0460800	0.29	0.000466	0.00438
JLYHZ	Leaf	paternal	Os12g0468300	1.93	1.78e-05	0.000242
JLYHZ	Leaf	maternal	Os12g0470700	7.66	1.21e-05	0.000176
JLYHZ	Leaf	paternal	Os12g0472500	3.53	0.000438	0.00415
JLYHZ	Leaf	maternal	Os12g0476200	2.79	1.23e-08	3.21e-07
JLYHZ	Leaf	paternal	Os12g0485400	0.67	0.0015	0.012
JLYHZ	Leaf	maternal	Os12g0485800	0.58	0.000781	0.00697
JLYHZ	Leaf	maternal	Os12g0498650	2.98	0.00702	0.0442
JLYHZ	Leaf	paternal	Os12g0503000	1.66	5.02e-11	1.8e-09
JLYHZ	Leaf	maternal	Os12g0503200	3.66	2.87e-05	0.000373
JLYHZ	Leaf	maternal	Os12g0509900	3.94	1.1e-06	2.03e-05
JLYHZ	Leaf	maternal	Os12g0516000	4.2	9.5e-06	0.000145
JLYHZ	Leaf	paternal	Os12g0516200	1.86	0.000886	0.00771
JLYHZ	Leaf	paternal	Os12g0527301	8.56	2.84e-14	1.34e-12
JLYHZ	Leaf	paternal	Os12g0528801	3.57	7.94e-10	2.42e-08
JLYHZ	Leaf	paternal	Os12g0534700	0.82	0.00179	0.014
JLYHZ	Leaf	paternal	Os12g0547600	0.52	4.39e-10	1.37e-08
JLYHZ	Leaf	paternal	Os12g0548300	0.39	0.00625	0.0401
JLYHZ	Leaf	paternal	Os12g0548800	2.42	0.00112	0.00945
JLYHZ	Leaf	maternal	Os12g0553600	6.15	4.16e-06	6.78e-05
JLYHZ	Leaf	paternal	Os12g0555400	7.97	3.8e-05	0.000487
JLYHZ	Leaf	paternal	Os12g0559200	2.55	6.54e-93	3.93e-90
JLYHZ	Leaf	paternal	Os12g0562100	2.03	1.79e-08	4.54e-07
JLYHZ	Leaf	paternal	Os12g0563200	2.5	6.81e-47	1.7e-44
JLYHZ	Leaf	paternal	Os12g0563600	2.8	9.79e-29	1.2e-26
JLYHZ	Leaf	paternal	Os12g0567700	0.51	0.000288	0.00287
JLYHZ	Leaf	paternal	Os12g0569500	3.05	1.15e-99	7.65e-97
JLYHZ	Leaf	paternal	Os12g0569700	4.9	6.9e-52	2.07e-49
JLYHZ	Leaf	paternal	Os12g0569800	5.95	8.6e-41	1.61e-38
JLYHZ	Leaf	maternal	Os12g0573200	0.52	0.00606	0.0392
JLYHZ	Leaf	paternal	Os12g0573900	8.45	3.48e-08	8.45e-07
JLYHZ	Leaf	maternal	Os12g0581700	0.46	0.000176	0.00187
JLYHZ	Leaf	paternal	Os12g0582700	1.26	1.13e-10	3.84e-09
JLYHZ	Leaf	paternal	Os12g0610200	0.93	9.93e-07	1.87e-05
JLYHZ	Leaf	paternal	Os12g0610250	1.04	1.91e-06	3.34e-05
JLYHZ	Leaf	paternal	Os12g0611100	1.34	4.61e-06	7.42e-05
JLYHZ	Leaf	paternal	Os12g0612100	0.53	0.00337	0.0239
JLYHZ	Leaf	paternal	Os12g0612300	1.19	4.13e-05	0.000527
JLYHZ	Leaf	maternal	Os12g0637200	1.2	0.000133	0.00146
JLYHZ	Leaf	maternal	Os10g0165400	7.5	0.00117	0.00975
JLYHZ	Leaf	maternal	Os10g0166600	2.29	2.52e-07	5.26e-06
JLYHZ	Leaf	maternal	Os10g0343100	0.48	7.69e-05	0.000914
JLYHZ	Leaf	paternal	Os10g0343900	3.04	5.99e-14	2.79e-12
JLYHZ	Leaf	paternal	Os10g0345100	1.42	3.96e-07	8.05e-06
JLYHZ	Leaf	paternal	Os10g0361876	3.38	0.00224	0.0169
JLYHZ	Leaf	paternal	Os10g0375700	1.81	0.000379	0.00365
JLYHZ	Leaf	maternal	Os10g0381601	10.4	2.47e-08	6.12e-07
JLYHZ	Leaf	paternal	Os10g0416100	0.67	0.0011	0.00929
JLYHZ	Leaf	maternal	Os10g0417600	0.5	5.94e-08	1.35e-06
JLYHZ	Leaf	paternal	Os10g0440500	1.38	0.00296	0.0214
JLYHZ	Leaf	maternal	Os10g0442100	1.56	0.00154	0.0123
JLYHZ	Leaf	paternal	Os10g0442900	3.01	3.14e-06	5.25e-05
JLYHZ	Leaf	maternal	Os10g0444400	0.63	0.0014	0.0114
JLYHZ	Leaf	maternal	Os10g0444700	1.21	8.31e-127	8.31e-124
JLYHZ	Leaf	maternal	Os10g0444850	1.13	7.65e-104	5.74e-101
JLYHZ	Leaf	maternal	Os10g0445400	1.21	0.000357	0.00347
JLYHZ	Leaf	maternal	Os10g0445900	1.65	0.000106	0.00121
JLYHZ	Leaf	maternal	Os10g0480200	1.76	2.81e-10	9.04e-09
JLYHZ	Leaf	maternal	Os10g0480350	2.91	0.00268	0.0196
JLYHZ	Leaf	maternal	Os10g0487300	4.57	0.000957	0.00817
JLYHZ	Leaf	maternal	Os10g0490100	3.46	0.00674	0.0429
JLYHZ	Leaf	paternal	Os10g0495300	0.87	1.92e-08	4.86e-07
JLYHZ	Leaf	paternal	Os10g0497300	1.93	0.000143	0.00155
JLYHZ	Leaf	maternal	Os10g0497700	0.43	6.48e-05	0.000789
JLYHZ	Leaf	maternal	Os10g0497750	0.38	0.0009	0.00779
JLYHZ	Leaf	paternal	Os10g0503500	0.42	0.0074	0.046
JLYHZ	Leaf	paternal	Os10g0509000	0.47	0.00617	0.0398
JLYHZ	Leaf	maternal	Os10g0509100	0.94	1.78e-22	1.37e-20
JLYHZ	Leaf	paternal	Os10g0569200	0.96	0.00142	0.0115
JLYHZ	Leaf	maternal	Os10g0573100	0.8	0.00336	0.0238
JLYHZ	Leaf	paternal	Os10g0573700	0.33	0.00111	0.00938
JLYHZ	Leaf	maternal	Os09g0268600	1.53	0.0056	0.0369
JLYHZ	Leaf	maternal	Os09g0287000	2.53	2.61e-07	5.38e-06
JLYHZ	Leaf	maternal	Os09g0287300	0.58	0.00355	0.025
JLYHZ	Leaf	paternal	Os09g0287500	1.17	8.8e-08	1.95e-06
JLYHZ	Leaf	paternal	Os09g0299200	0.47	0.00623	0.0401
JLYHZ	Leaf	maternal	Os09g0325300	6.72	0.000849	0.00744
JLYHZ	Leaf	maternal	Os09g0325700	2.24	0.00713	0.0446
JLYHZ	Leaf	paternal	Os09g0326100	5.44	0.000466	0.00438
JLYHZ	Leaf	paternal	Os09g0327575	5.5	5.12e-06	8.22e-05
JLYHZ	Leaf	paternal	Os09g0337300	1.66	6.99e-05	0.000842
JLYHZ	Leaf	maternal	Os09g0340400	7.36	8.36e-05	0.000984
JLYHZ	Leaf	paternal	Os09g0356100	7.36	8.44e-05	0.000987
JLYHZ	Leaf	maternal	Os09g0357400	4.57	0.000651	0.0059
JLYHZ	Leaf	maternal	Os09g0358000	3.98	0.00587	0.0382
JLYHZ	Leaf	maternal	Os09g0359500	1.24	2.02e-08	5.11e-07
JLYHZ	Leaf	maternal	Os09g0363200	3.15	0.00535	0.0357
JLYHZ	Leaf	maternal	Os09g0365300	2.06	4.36e-05	0.000552
JLYHZ	Leaf	paternal	Os09g0511600	0.35	0.000708	0.00635
JLYHZ	Leaf	paternal	Os09g0511700	0.72	0.000513	0.00477
JLYHZ	Leaf	paternal	Os09g0533400	0.34	2.5e-06	4.21e-05
JLYHZ	Leaf	paternal	Os09g0535000	0.29	0.000989	0.00841
JLYHZ	Leaf	paternal	Os09g0541000	0.21	0.00142	0.0115
JLYHZ	Leaf	paternal	Os09g0541050	0.37	1.09e-07	2.38e-06
JLYHZ	Leaf	paternal	Os09g0542100	0.6	5.68e-09	1.58e-07
JLYHZ	Leaf	maternal	Os09g0556000	1.31	0.00621	0.0401
JLYHZ	Leaf	paternal	Os09g0560300	1.21	1.68e-05	0.000231
JLYHZ	Leaf	paternal	Os09g0560800	1.83	2.37e-07	4.99e-06
JLYHZ	Leaf	maternal	Os09g0560900	0.45	0.00098	0.00834
JLYHZ	Leaf	paternal	Os09g0565300	1.34	0.00188	0.0145
JLYHZ	Leaf	paternal	Os09g0566300	6.73	0.00161	0.0128
JLYHZ	Leaf	paternal	Os09g0566400	6.73	0.00161	0.0128
JLYHZ	Panical	maternal	Os01g0103700	3.11	1.92e-13	8.38e-12
JLYHZ	Panical	maternal	Os01g0104900	1.02	1.23e-09	3.22e-08
JLYHZ	Panical	maternal	Os01g0105300	2.4	5.32e-68	2.85e-65
JLYHZ	Panical	maternal	Os01g0105400	2.35	8.22e-79	6.41e-76
JLYHZ	Panical	maternal	Os01g0106800	0.44	0.000245	0.00252
JLYHZ	Panical	paternal	Os01g0108200	0.77	4.17e-14	1.99e-12
JLYHZ	Panical	maternal	Os01g0112300	0.61	1.99e-05	0.000259
JLYHZ	Panical	maternal	Os01g0112600	4.76	3.39e-05	0.000421
JLYHZ	Panical	maternal	Os01g0113400	7.9	6.96e-09	1.63e-07
JLYHZ	Panical	maternal	Os01g0113450	8.65	1.54e-07	2.76e-06
JLYHZ	Panical	maternal	Os01g0113500	4.7	0.000821	0.00734
JLYHZ	Panical	paternal	Os01g0113600	1	7.44e-10	2.01e-08
JLYHZ	Panical	maternal	Os01g0113700	1.21	2.08e-07	3.65e-06
JLYHZ	Panical	maternal	Os01g0113800	2.1	1.21e-08	2.67e-07
JLYHZ	Panical	paternal	Os01g0114600	6.51	8.32e-22	8.01e-20
JLYHZ	Panical	paternal	Os01g0114800	6.81	1.37e-07	2.49e-06
JLYHZ	Panical	maternal	Os01g0115300	5.36	6.79e-19	5.11e-17
JLYHZ	Panical	maternal	Os01g0115200	7.75	4.15e-10	1.19e-08
JLYHZ	Panical	paternal	Os01g0115600	8.19	2.24e-11	7.9e-10
JLYHZ	Panical	maternal	Os01g0116100	2.35	0.00535	0.0371
JLYHZ	Panical	paternal	Os01g0116800	6.2	4.41e-06	6.47e-05
JLYHZ	Panical	paternal	Os01g0116901	7.16	1.69e-08	3.63e-07
JLYHZ	Panical	maternal	Os01g0117100	2.95	1.77e-08	3.78e-07
JLYHZ	Panical	maternal	Os01g0119500	2.52	2.3e-13	9.8e-12
JLYHZ	Panical	maternal	Os01g0121100	0.5	8.09e-05	0.000924
JLYHZ	Panical	paternal	Os01g0131800	1.06	0.00463	0.0326
JLYHZ	Panical	maternal	Os01g0134200	4.49	0.00117	0.00988
JLYHZ	Panical	paternal	Os01g0140100	0.47	3.8e-07	6.41e-06
JLYHZ	Panical	paternal	Os01g0140400	0.39	0.000325	0.00323
JLYHZ	Panical	paternal	Os01g0227100	1.1	0.000919	0.0081
JLYHZ	Panical	paternal	Os01g0228800	0.82	0.00752	0.0495
JLYHZ	Panical	paternal	Os01g0228901	2.08	2.82e-06	4.29e-05
JLYHZ	Panical	paternal	Os01g0229100	2.09	9.66e-14	4.36e-12
JLYHZ	Panical	paternal	Os01g0229200	1.64	7.04e-14	3.26e-12
JLYHZ	Panical	maternal	Os01g0261500	0.4	0.00289	0.0217
JLYHZ	Panical	maternal	Os01g0262401	8.29	6e-10	1.65e-08
JLYHZ	Panical	paternal	Os01g0267900	0.35	5.67e-06	8.23e-05
JLYHZ	Panical	paternal	Os01g0268100	1.18	0.000554	0.00516
JLYHZ	Panical	maternal	Os01g0298500	2.67	0.000399	0.0039
JLYHZ	Panical	paternal	Os01g0314000	1.59	0.000713	0.00646
JLYHZ	Panical	maternal	Os01g0317800	0.52	7.32e-06	0.000104
JLYHZ	Panical	maternal	Os01g0318202	0.83	0.000605	0.00555
JLYHZ	Panical	maternal	Os01g0318400	1.03	0.000354	0.0035
JLYHZ	Panical	maternal	Os01g0342750	1.62	0.00368	0.0267
JLYHZ	Panical	maternal	Os01g0342800	0.97	0.000534	0.00501
JLYHZ	Panical	maternal	Os01g0343500	1.81	3.92e-05	0.000478
JLYHZ	Panical	paternal	Os01g0346700	2.54	0.000318	0.00318
JLYHZ	Panical	maternal	Os01g0347000	0.97	2.11e-05	0.000272
JLYHZ	Panical	paternal	Os01g0347100	0.51	0.000594	0.00547
JLYHZ	Panical	maternal	Os01g0351100	1.02	5.74e-05	0.000675
JLYHZ	Panical	paternal	Os01g0355100	0.8	0.0031	0.023
JLYHZ	Panical	paternal	Os01g0355175	0.89	0.00136	0.0112
JLYHZ	Panical	paternal	Os01g0357800	0.61	1.87e-09	4.74e-08
JLYHZ	Panical	maternal	Os01g0360100	6.28	2.85e-06	4.32e-05
JLYHZ	Panical	paternal	Os01g0364450	9.38	9.91e-12	3.66e-10
JLYHZ	Panical	paternal	Os01g0364800	6.52	7.55e-07	1.22e-05
JLYHZ	Panical	maternal	Os01g0388200	0.95	0.00452	0.0319
JLYHZ	Panical	paternal	Os01g0498300	1.85	0.000126	0.0014
JLYHZ	Panical	paternal	Os01g0508300	5.06	0.000961	0.00842
JLYHZ	Panical	paternal	Os01g0511600	5.16	0.00081	0.00726
JLYHZ	Panical	maternal	Os01g0511800	1.03	0.00195	0.0154
JLYHZ	Panical	maternal	Os01g0516600	1.63	5.18e-06	7.56e-05
JLYHZ	Panical	paternal	Os01g0520180	6.85	6.55e-07	1.07e-05
JLYHZ	Panical	maternal	Os01g0520600	7.1	2.54e-08	5.27e-07
JLYHZ	Panical	maternal	Os01g0540800	7.72	4.97e-10	1.38e-08
JLYHZ	Panical	maternal	Os01g0541000	6.23	3.93e-06	5.81e-05
JLYHZ	Panical	paternal	Os01g0543100	1	8.19e-22	7.98e-20
JLYHZ	Panical	paternal	Os01g0547000	1.45	2.87e-15	1.67e-13
JLYHZ	Panical	paternal	Os01g0547200	0.91	4.91e-05	0.000587
JLYHZ	Panical	maternal	Os01g0565900	0.72	2.15e-05	0.000277
JLYHZ	Panical	maternal	Os01g0566050	0.75	0.00674	0.045
JLYHZ	Panical	maternal	Os01g0566500	6.02	1.18e-05	0.000159
JLYHZ	Panical	maternal	Os01g0566800	1.95	0.00567	0.0389
JLYHZ	Panical	maternal	Os01g0566900	1.26	8.9e-16	5.49e-14
JLYHZ	Panical	maternal	Os01g0629400	2.27	0.000211	0.00222
JLYHZ	Panical	maternal	Os01g0629750	1.78	6.29e-09	1.49e-07
JLYHZ	Panical	maternal	Os01g0629900	2.05	1.79e-07	3.2e-06
JLYHZ	Panical	maternal	Os01g0630000	2.09	1.29e-07	2.36e-06
JLYHZ	Panical	maternal	Os01g0631100	1.7	2.44e-22	2.43e-20
JLYHZ	Panical	maternal	Os01g0631400	2.66	2.2e-06	3.38e-05
JLYHZ	Panical	maternal	Os01g0631700	2.06	4.92e-78	3.52e-75
JLYHZ	Panical	maternal	Os01g0632700	1.84	3.85e-07	6.48e-06
JLYHZ	Panical	maternal	Os01g0633000	2.54	4.18e-12	1.61e-10
JLYHZ	Panical	maternal	Os01g0633100	1.76	0.000503	0.00477
JLYHZ	Panical	maternal	Os01g0633200	1.96	1.82e-107	2.23e-104
JLYHZ	Panical	maternal	Os01g0633900	1.92	0.00272	0.0206
JLYHZ	Panical	maternal	Os01g0634300	1.86	2.36e-34	4.05e-32
JLYHZ	Panical	maternal	Os01g0635400	2.58	0.000224	0.00234
JLYHZ	Panical	maternal	Os01g0637300	7.01	2.96e-15	1.72e-13
JLYHZ	Panical	maternal	Os01g0639100	1.87	1.39e-34	2.42e-32
JLYHZ	Panical	maternal	Os01g0656200	3.13	5.02e-11	1.7e-09
JLYHZ	Panical	maternal	Os01g0656250	3.13	5.02e-11	1.7e-09
JLYHZ	Panical	maternal	Os01g0656600	2.03	2.33e-66	1.05e-63
JLYHZ	Panical	maternal	Os01g0659900	1.86	2.97e-09	7.42e-08
JLYHZ	Panical	maternal	Os01g0660550	1.58	0.00136	0.0112
JLYHZ	Panical	maternal	Os01g0663800	1.88	5.09e-15	2.78e-13
JLYHZ	Panical	maternal	Os01g0664000	1.95	4.17e-10	1.19e-08
JLYHZ	Panical	maternal	Os01g0664500	1.67	2.02e-14	1.03e-12
JLYHZ	Panical	maternal	Os01g0753800	0.46	0.00684	0.0456
JLYHZ	Panical	maternal	Os01g0765500	0.49	0.00418	0.0298
JLYHZ	Panical	maternal	Os01g0767700	0.31	0.00698	0.0465
JLYHZ	Panical	maternal	Os01g0780900	9.48	7.07e-35	1.29e-32
JLYHZ	Panical	maternal	Os01g0781200	2.72	1.7e-11	6.02e-10
JLYHZ	Panical	maternal	Os01g0783800	3.69	6.25e-70	3.83e-67
JLYHZ	Panical	maternal	Os01g0783851	2.9	1.52e-30	2.1e-28
JLYHZ	Panical	maternal	Os01g0784500	7.03	4.72e-16	2.97e-14
JLYHZ	Panical	maternal	Os01g0784600	0.76	0.00472	0.0332
JLYHZ	Panical	maternal	Os01g0814100	0.77	0.0022	0.0171
JLYHZ	Panical	paternal	Os01g0815800	1.23	4.42e-08	8.78e-07
JLYHZ	Panical	paternal	Os01g0816600	3.39	0.000159	0.00174
JLYHZ	Panical	paternal	Os01g0817000	0.98	2.26e-05	0.00029
JLYHZ	Panical	maternal	Os01g0817800	0.34	0.000219	0.0023
JLYHZ	Panical	maternal	Os01g0817900	0.34	0.000314	0.00315
JLYHZ	Panical	paternal	Os01g0818600	2.61	5.11e-11	1.72e-09
JLYHZ	Panical	paternal	Os01g0818700	2.27	5.12e-05	0.000612
JLYHZ	Panical	maternal	Os01g0819700	2.81	0.000433	0.00418
JLYHZ	Panical	maternal	Os01g0820800	7.4	9.42e-13	3.76e-11
JLYHZ	Panical	maternal	Os01g0821700	1	1.1e-20	9.85e-19
JLYHZ	Panical	maternal	Os01g0824700	0.72	6.33e-05	0.000739
JLYHZ	Panical	paternal	Os01g0915800	0.88	1.45e-13	6.42e-12
JLYHZ	Panical	paternal	Os01g0922800	0.31	6.58e-05	0.000764
JLYHZ	Panical	maternal	Os01g0924800	0.69	1.21e-05	0.000163
JLYHZ	Panical	maternal	Os01g0933600	0.37	0.0023	0.0177
JLYHZ	Panical	paternal	Os01g0934500	5.64	1.9e-39	4.41e-37
JLYHZ	Panical	paternal	Os01g0934600	5.82	2.02e-05	0.000262
JLYHZ	Panical	paternal	Os01g0934700	5.78	1.77e-13	7.78e-12
JLYHZ	Panical	paternal	Os01g0934800	5.81	4.15e-14	1.99e-12
JLYHZ	Panical	paternal	Os01g0950800	1.24	0.000205	0.00217
JLYHZ	Panical	paternal	Os01g0952000	2.23	1.08e-24	1.16e-22
JLYHZ	Panical	maternal	Os01g0952200	1.33	8.47e-06	0.000118
JLYHZ	Panical	paternal	Os01g0952600	0.25	0.00397	0.0285
JLYHZ	Panical	paternal	Os01g0952800	1.7	0.000421	0.0041
JLYHZ	Panical	paternal	Os01g0952900	1.6	0.00172	0.0138
JLYHZ	Panical	maternal	Os01g0953400	6.15	6.11e-06	8.81e-05
JLYHZ	Panical	paternal	Os01g0956500	1.25	1.07e-10	3.44e-09
JLYHZ	Panical	maternal	Os01g0956600	2.18	7.68e-08	1.45e-06
JLYHZ	Panical	maternal	Os01g0957000	0.54	0.00321	0.0238
JLYHZ	Panical	maternal	Os01g0960400	0.45	3.5e-06	5.23e-05
JLYHZ	Panical	paternal	Os01g0960500	0.78	7.84e-05	0.000896
JLYHZ	Panical	paternal	Os01g0960800	1.39	1.27e-06	2.01e-05
JLYHZ	Panical	paternal	Os01g0960900	2.72	0.000788	0.00707
JLYHZ	Panical	paternal	Os01g0961000	2.66	1.2e-08	2.65e-07
JLYHZ	Panical	maternal	Os01g0961300	0.78	7.08e-05	0.000818
JLYHZ	Panical	paternal	Os01g0961600	0.42	0.00192	0.0152
JLYHZ	Panical	paternal	Os01g0966400	0.74	6.08e-05	0.000712
JLYHZ	Panical	paternal	Os01g0975000	1.57	0.00109	0.0093
JLYHZ	Panical	paternal	Os01g0976700	0.74	0.00254	0.0194
JLYHZ	Panical	paternal	Os01g0976750	1.88	9.82e-06	0.000135
JLYHZ	Panical	paternal	Os01g0978500	7.23	1.06e-08	2.37e-07
JLYHZ	Panical	paternal	Os03g0103800	1.18	4.29e-33	7.21e-31
JLYHZ	Panical	paternal	Os03g0103950	2.5	4.35e-16	2.77e-14
JLYHZ	Panical	maternal	Os03g0104100	0.7	0.0045	0.0319
JLYHZ	Panical	maternal	Os03g0104400	9.37	1.26e-09	3.27e-08
JLYHZ	Panical	maternal	Os03g0105300	6.26	3.39e-06	5.09e-05
JLYHZ	Panical	paternal	Os03g0107100	2.79	2.75e-05	0.000348
JLYHZ	Panical	paternal	Os03g0138900	1.7	0.0073	0.0483
JLYHZ	Panical	maternal	Os03g0164400	1.26	5.54e-05	0.000657
JLYHZ	Panical	maternal	Os03g0167700	0.29	0.000516	0.00488
JLYHZ	Panical	maternal	Os03g0167750	0.28	0.00104	0.00902
JLYHZ	Panical	paternal	Os03g0173500	6.55	6.66e-07	1.08e-05
JLYHZ	Panical	maternal	Os03g0215200	0.76	0.000966	0.00845
JLYHZ	Panical	paternal	Os03g0256800	0.52	0.00504	0.0351
JLYHZ	Panical	paternal	Os03g0259001	5.64	7.16e-05	0.000826
JLYHZ	Panical	paternal	Os03g0259600	4.97	0.000283	0.00287
JLYHZ	Panical	paternal	Os03g0259900	0.34	0.00491	0.0344
JLYHZ	Panical	paternal	Os03g0275300	1.38	1.42e-08	3.09e-07
JLYHZ	Panical	maternal	Os03g0278000	0.61	0.000971	0.00848
JLYHZ	Panical	paternal	Os03g0278200	0.34	0.0002	0.00212
JLYHZ	Panical	paternal	Os03g0278250	0.26	0.00604	0.0409
JLYHZ	Panical	maternal	Os03g0359700	1.01	5.73e-05	0.000675
JLYHZ	Panical	maternal	Os03g0378000	9.32	5.99e-09	1.43e-07
JLYHZ	Panical	paternal	Os03g0379500	5.68	1.3e-16	8.43e-15
JLYHZ	Panical	paternal	Os03g0379650	5.72	2.09e-18	1.53e-16
JLYHZ	Panical	maternal	Os03g0401951	2.85	4.4e-09	1.08e-07
JLYHZ	Panical	paternal	Os03g0405900	1.27	4.89e-19	3.77e-17
JLYHZ	Panical	paternal	Os03g0430000	6.41	3.14e-07	5.35e-06
JLYHZ	Panical	paternal	Os03g0594700	0.54	2.04e-07	3.59e-06
JLYHZ	Panical	maternal	Os03g0598002	5.42	0.00025	0.00257
JLYHZ	Panical	maternal	Os03g0607200	0.39	0.00107	0.00918
JLYHZ	Panical	maternal	Os03g0609000	5.97	1.69e-05	0.000223
JLYHZ	Panical	paternal	Os03g0640100	0.36	0.00608	0.0411
JLYHZ	Panical	maternal	Os03g0640300	0.87	0.00666	0.0446
JLYHZ	Panical	paternal	Os03g0643300	0.65	2.11e-10	6.45e-09
JLYHZ	Panical	maternal	Os03g0648400	0.54	1.39e-09	3.61e-08
JLYHZ	Panical	paternal	Os03g0669300	0.42	2.11e-07	3.69e-06
JLYHZ	Panical	maternal	Os03g0673600	7.04	3.62e-08	7.26e-07
JLYHZ	Panical	maternal	Os03g0675300	1.75	4.59e-10	1.28e-08
JLYHZ	Panical	maternal	Os03g0675700	0.89	0.000275	0.0028
JLYHZ	Panical	paternal	Os03g0689400	1.48	0.00578	0.0395
JLYHZ	Panical	maternal	Os03g0697200	1.36	0.000468	0.00449
JLYHZ	Panical	paternal	Os03g0698900	0.29	0.0017	0.0137
JLYHZ	Panical	paternal	Os03g0699800	6.83	1.25e-07	2.3e-06
JLYHZ	Panical	paternal	Os03g0699950	6.63	1e-07	1.88e-06
JLYHZ	Panical	maternal	Os03g0708250	6.43	1.29e-06	2.04e-05
JLYHZ	Panical	paternal	Os03g0710000	0.39	0.00368	0.0267
JLYHZ	Panical	maternal	Os03g0711300	1.19	4.88e-08	9.46e-07
JLYHZ	Panical	maternal	Os03g0712600	2.01	0.00115	0.00973
JLYHZ	Panical	maternal	Os03g0714400	0.41	0.00164	0.0133
JLYHZ	Panical	maternal	Os03g0715500	0.38	0.002	0.0157
JLYHZ	Panical	paternal	Os03g0717600	0.28	0.00261	0.0198
JLYHZ	Panical	maternal	Os03g0719100	0.27	0.00754	0.0495
JLYHZ	Panical	maternal	Os03g0786900	0.52	1.39e-07	2.52e-06
JLYHZ	Panical	maternal	Os03g0789500	2.3	1.73e-10	5.37e-09
JLYHZ	Panical	maternal	Os03g0789600	5.76	1.38e-07	2.5e-06
JLYHZ	Panical	maternal	Os03g0799000	0.21	0.00106	0.00916
JLYHZ	Panical	paternal	Os03g0811700	0.27	0.00402	0.0288
JLYHZ	Panical	maternal	Os03g0811800	2.09	1.85e-31	2.69e-29
JLYHZ	Panical	maternal	Os03g0812000	0.23	0.00287	0.0216
JLYHZ	Panical	paternal	Os03g0815100	0.21	0.000887	0.00784
JLYHZ	Panical	maternal	Os03g0816200	1.89	1.19e-13	5.28e-12
JLYHZ	Panical	maternal	Os03g0816300	0.56	0.000243	0.00251
JLYHZ	Panical	paternal	Os03g0823800	0.24	0.0045	0.0319
JLYHZ	Panical	maternal	Os03g0828100	0.39	0.0028	0.0211
JLYHZ	Panical	paternal	Os03g0828500	1.06	6.71e-18	4.72e-16
JLYHZ	Panical	paternal	Os03g0830400	2.23	2.23e-07	3.89e-06
JLYHZ	Panical	maternal	Os03g0831400	4.18	0.00497	0.0347
JLYHZ	Panical	maternal	Os02g0139700	0.33	0.00214	0.0167
JLYHZ	Panical	paternal	Os02g0140101	0.52	0.00201	0.0158
JLYHZ	Panical	paternal	Os02g0140200	1.58	1.03e-07	1.9e-06
JLYHZ	Panical	paternal	Os02g0172600	1.1	3.82e-21	3.49e-19
JLYHZ	Panical	paternal	Os02g0172800	0.61	0.00735	0.0485
JLYHZ	Panical	paternal	Os02g0173500	0.29	0.00293	0.0219
JLYHZ	Panical	paternal	Os02g0175800	0.42	4.57e-07	7.59e-06
JLYHZ	Panical	maternal	Os02g0183900	0.98	3.25e-08	6.59e-07
JLYHZ	Panical	paternal	Os02g0184100	0.24	0.00201	0.0158
JLYHZ	Panical	paternal	Os02g0187600	1.02	7.58e-06	0.000107
JLYHZ	Panical	maternal	Os02g0193300	1.93	6.46e-15	3.44e-13
JLYHZ	Panical	maternal	Os02g0194800	0.51	6.44e-05	0.00075
JLYHZ	Panical	paternal	Os02g0209000	0.33	0.00123	0.0103
JLYHZ	Panical	paternal	Os02g0211800	6.03	1.04e-05	0.000141
JLYHZ	Panical	paternal	Os02g0212900	0.92	0.00048	0.00458
JLYHZ	Panical	maternal	Os02g0215700	6.76	1.9e-07	3.38e-06
JLYHZ	Panical	paternal	Os02g0215950	1.31	0.00164	0.0133
JLYHZ	Panical	paternal	Os02g0234400	2.27	0.000755	0.00681
JLYHZ	Panical	paternal	Os02g0255700	1.3	8.3e-10	2.22e-08
JLYHZ	Panical	paternal	Os02g0256100	0.77	2.24e-08	4.71e-07
JLYHZ	Panical	maternal	Os02g0257001	5.38	0.000286	0.00289
JLYHZ	Panical	paternal	Os02g0284600	0.26	0.00577	0.0394
JLYHZ	Panical	maternal	Os02g0285900	4.93	0.00188	0.0149
JLYHZ	Panical	maternal	Os02g0286200	0.6	0.00151	0.0123
JLYHZ	Panical	maternal	Os02g0287000	0.47	8.63e-12	3.22e-10
JLYHZ	Panical	maternal	Os02g0288200	0.42	4.6e-08	9.09e-07
JLYHZ	Panical	paternal	Os02g0289500	1.65	8.75e-09	2e-07
JLYHZ	Panical	maternal	Os02g0290500	1.17	1.95e-10	6e-09
JLYHZ	Panical	maternal	Os02g0484950	7.22	1.22e-08	2.68e-07
JLYHZ	Panical	maternal	Os02g0491900	5.04	0.00114	0.00962
JLYHZ	Panical	maternal	Os02g0492000	5.84	3.25e-05	0.000405
JLYHZ	Panical	maternal	Os02g0494000	2.37	0.00101	0.00874
JLYHZ	Panical	paternal	Os02g0494400	0.58	1.92e-13	8.38e-12
JLYHZ	Panical	paternal	Os02g0511400	1.57	0.000907	0.008
JLYHZ	Panical	paternal	Os02g0518400	1.79	3.54e-08	7.12e-07
JLYHZ	Panical	paternal	Os02g0518500	1.63	0.000267	0.00273
JLYHZ	Panical	paternal	Os02g0518800	0.63	0.000287	0.0029
JLYHZ	Panical	maternal	Os02g0527300	0.68	6.61e-10	1.81e-08
JLYHZ	Panical	paternal	Os02g0550100	0.99	7.97e-06	0.000112
JLYHZ	Panical	maternal	Os02g0554100	0.9	0.000967	0.00845
JLYHZ	Panical	paternal	Os02g0586500	0.51	1.3e-15	7.97e-14
JLYHZ	Panical	maternal	Os02g0591000	1.85	1.12e-09	2.94e-08
JLYHZ	Panical	paternal	Os02g0596000	1.9	1.06e-05	0.000144
JLYHZ	Panical	maternal	Os02g0597300	4.44	1.49e-19	1.23e-17
JLYHZ	Panical	paternal	Os02g0597800	0.95	3.87e-08	7.75e-07
JLYHZ	Panical	paternal	Os02g0598200	1.03	0.00227	0.0176
JLYHZ	Panical	maternal	Os02g0599700	1.73	2.77e-19	2.22e-17
JLYHZ	Panical	paternal	Os02g0600100	1.81	1.87e-19	1.51e-17
JLYHZ	Panical	maternal	Os02g0601800	0.55	2.95e-11	1.02e-09
JLYHZ	Panical	maternal	Os02g0606200	2.69	1.56e-09	4e-08
JLYHZ	Panical	maternal	Os02g0606700	0.76	4.91e-05	0.000587
JLYHZ	Panical	maternal	Os02g0608550	4.51	0.00157	0.0127
JLYHZ	Panical	maternal	Os02g0608600	0.43	3.73e-05	0.00046
JLYHZ	Panical	maternal	Os02g0609400	0.48	1.85e-10	5.73e-09
JLYHZ	Panical	paternal	Os02g0611800	2.25	2.56e-08	5.29e-07
JLYHZ	Panical	paternal	Os02g0612800	0.35	7.65e-07	1.23e-05
JLYHZ	Panical	paternal	Os02g0613900	0.22	0.00608	0.0411
JLYHZ	Panical	paternal	Os02g0617800	0.27	0.0058	0.0395
JLYHZ	Panical	maternal	Os02g0618200	0.53	0.0037	0.0268
JLYHZ	Panical	maternal	Os02g0621300	0.27	0.000272	0.00277
JLYHZ	Panical	maternal	Os02g0621400	4.91	0.00196	0.0154
JLYHZ	Panical	paternal	Os02g0621500	0.45	4.89e-05	0.000586
JLYHZ	Panical	maternal	Os02g0623400	2.54	0.00349	0.0255
JLYHZ	Panical	paternal	Os02g0625300	0.21	0.00235	0.018
JLYHZ	Panical	maternal	Os02g0625900	1.05	0.0034	0.025
JLYHZ	Panical	paternal	Os02g0634800	0.51	0.00296	0.0221
JLYHZ	Panical	paternal	Os02g0639000	0.78	0.000209	0.0022
JLYHZ	Panical	paternal	Os02g0644600	1.78	2.22e-21	2.07e-19
JLYHZ	Panical	paternal	Os02g0651500	0.5	3.56e-05	0.000439
JLYHZ	Panical	paternal	ENSRNA049470941	1.84	6.94e-08	1.32e-06
JLYHZ	Panical	paternal	Os02g0653300	0.61	0.00104	0.00897
JLYHZ	Panical	paternal	Os02g0653400	0.92	0.000924	0.00812
JLYHZ	Panical	paternal	Os02g0656500	0.3	2.82e-05	0.000355
JLYHZ	Panical	paternal	Os02g0656550	0.43	1.15e-10	3.66e-09
JLYHZ	Panical	maternal	Os02g0656600	1.36	0.00252	0.0193
JLYHZ	Panical	maternal	Os02g0657700	1.58	0.00288	0.0216
JLYHZ	Panical	maternal	Os02g0661100	2.1	0.000293	0.00295
JLYHZ	Panical	maternal	Os02g0661500	1.03	0.000554	0.00516
JLYHZ	Panical	paternal	Os02g0662100	0.27	0.00059	0.00544
JLYHZ	Panical	maternal	Os02g0667600	0.35	0.00395	0.0284
JLYHZ	Panical	maternal	Os02g0669000	0.39	5.3e-06	7.71e-05
JLYHZ	Panical	maternal	Os02g0669100	0.3	3.71e-06	5.51e-05
JLYHZ	Panical	maternal	Os02g0671200	2.03	0.000273	0.00279
JLYHZ	Panical	paternal	Os02g0672200	0.42	0.0015	0.0123
JLYHZ	Panical	maternal	Os02g0672700	1.46	1.14e-12	4.53e-11
JLYHZ	Panical	paternal	Os02g0677800	0.39	3.11e-06	4.7e-05
JLYHZ	Panical	maternal	Os02g0678400	0.68	5.85e-07	9.56e-06
JLYHZ	Panical	maternal	Os02g0678800	0.45	0.00019	0.00203
JLYHZ	Panical	maternal	Os02g0684800	0.51	8.13e-05	0.000925
JLYHZ	Panical	maternal	Os02g0684900	0.63	5.33e-05	0.000636
JLYHZ	Panical	paternal	Os02g0687900	3.9	3.91e-196	8.39e-193
JLYHZ	Panical	paternal	Os02g0688000	4.24	1.64e-37	3.2e-35
JLYHZ	Panical	maternal	Os02g0689200	2.17	4.09e-14	1.97e-12
JLYHZ	Panical	maternal	Os02g0690000	1.06	0.000357	0.00352
JLYHZ	Panical	paternal	Os02g0694300	0.57	6.4e-14	2.98e-12
JLYHZ	Panical	paternal	Os02g0694400	0.49	0.00106	0.00913
JLYHZ	Panical	paternal	Os02g0701300	0.52	0.00148	0.0121
JLYHZ	Panical	maternal	Os02g0702600	0.37	8.72e-05	0.000987
JLYHZ	Panical	maternal	Os02g0702700	5.76	4.67e-05	0.000563
JLYHZ	Panical	maternal	Os02g0703900	1.64	2.49e-17	1.68e-15
JLYHZ	Panical	paternal	Os02g0708200	1.4	0.00198	0.0156
JLYHZ	Panical	paternal	Os02g0796600	0.47	0.00732	0.0484
JLYHZ	Panical	paternal	Os02g0797200	0.7	0.00128	0.0107
JLYHZ	Panical	paternal	Os02g0797600	0.34	1.73e-06	2.7e-05
JLYHZ	Panical	maternal	Os02g0816500	0.4	0.000396	0.00388
JLYHZ	Panical	maternal	Os02g0816800	0.31	0.000109	0.00122
JLYHZ	Panical	maternal	Os02g0824600	2.59	0.00329	0.0242
JLYHZ	Panical	maternal	Os02g0824700	0.77	4.07e-05	0.000494
JLYHZ	Panical	maternal	Os02g0824800	1.18	0.000858	0.00762
JLYHZ	Panical	paternal	Os02g0825600	0.54	6.04e-05	0.000708
JLYHZ	Panical	paternal	Os02g0825650	8.01	5.23e-11	1.76e-09
JLYHZ	Panical	maternal	Os02g0826200	0.41	0.00343	0.0252
JLYHZ	Panical	maternal	Os02g0833400	0.59	0.00412	0.0295
JLYHZ	Panical	maternal	Os04g0113800	1.34	0.00196	0.0154
JLYHZ	Panical	maternal	Os04g0114801	6.86	1.11e-07	2.04e-06
JLYHZ	Panical	paternal	Os04g0115700	6.85	1.04e-10	3.35e-09
JLYHZ	Panical	maternal	Os04g0116200	3.49	4.87e-15	2.68e-13
JLYHZ	Panical	paternal	Os04g0116900	4.2	0.000365	0.00359
JLYHZ	Panical	paternal	Os04g0117200	0.84	3.17e-14	1.55e-12
JLYHZ	Panical	paternal	Os04g0117250	0.85	1.47e-14	7.51e-13
JLYHZ	Panical	paternal	Os04g0117600	0.51	2.81e-08	5.76e-07
JLYHZ	Panical	paternal	Os04g0119800	6.05	1.11e-08	2.47e-07
JLYHZ	Panical	paternal	Os04g0121100	2.02	1.06e-28	1.36e-26
JLYHZ	Panical	paternal	Os04g0126900	3.81	0.000163	0.00176
JLYHZ	Panical	paternal	Os04g0127200	3.91	1.63e-05	0.000216
JLYHZ	Panical	paternal	Os04g0127300	1.16	4.24e-27	5.19e-25
JLYHZ	Panical	maternal	Os04g0128700	4.33	0.000546	0.0051
JLYHZ	Panical	maternal	Os04g0147600	6.65	3.71e-07	6.27e-06
JLYHZ	Panical	maternal	Os04g0151700	4.8	0.00243	0.0186
JLYHZ	Panical	maternal	Os04g0151800	0.18	0.00527	0.0366
JLYHZ	Panical	maternal	Os04g0162701	5.3	0.000437	0.00421
JLYHZ	Panical	maternal	Os04g0163700	4.6	1.47e-15	8.96e-14
JLYHZ	Panical	maternal	Os04g0163800	8.86	4.52e-08	8.96e-07
JLYHZ	Panical	maternal	Os04g0164900	0.45	0.00087	0.00771
JLYHZ	Panical	maternal	Os04g0165300	0.57	1.04e-07	1.91e-06
JLYHZ	Panical	maternal	Os04g0170166	5.69	2.35e-10	7.09e-09
JLYHZ	Panical	maternal	Os04g0170500	6.52	2.23e-21	2.07e-19
JLYHZ	Panical	maternal	Os04g0172100	6.73	0.000526	0.00495
JLYHZ	Panical	maternal	Os04g0172560	7.06	2.91e-08	5.95e-07
JLYHZ	Panical	maternal	Os04g0173300	4.89	0.00228	0.0176
JLYHZ	Panical	maternal	Os04g0175300	6.45	2.59e-07	4.45e-06
JLYHZ	Panical	maternal	Os04g0175900	2.79	2.58e-25	2.95e-23
JLYHZ	Panical	maternal	Os04g0177300	0.83	8.05e-06	0.000113
JLYHZ	Panical	maternal	Os04g0177400	4.65	0.000835	0.00746
JLYHZ	Panical	maternal	Os04g0180900	8.03	6.83e-11	2.27e-09
JLYHZ	Panical	maternal	Os04g0181901	4.61	0.00576	0.0394
JLYHZ	Panical	paternal	Os04g0183100	0.69	5.76e-06	8.33e-05
JLYHZ	Panical	paternal	Os04g0183500	1.06	5.43e-15	2.95e-13
JLYHZ	Panical	paternal	Os04g0183401	1.04	1.32e-14	6.79e-13
JLYHZ	Panical	paternal	Os04g0191600	0.81	3.87e-05	0.000474
JLYHZ	Panical	maternal	Os04g0192350	7.01	7.77e-40	1.85e-37
JLYHZ	Panical	maternal	Os04g0194800	0.51	0.00662	0.0444
JLYHZ	Panical	maternal	Os04g0196300	8.65	6.59e-09	1.56e-07
JLYHZ	Panical	maternal	Os04g0197200	1.52	8.86e-09	2.02e-07
JLYHZ	Panical	maternal	Os04g0197275	1.22	0.00142	0.0117
JLYHZ	Panical	maternal	Os04g0198733	5.09	0.000973	0.00848
JLYHZ	Panical	maternal	Os04g0201000	2.07	1.28e-07	2.34e-06
JLYHZ	Panical	maternal	Os04g0202200	0.84	0.000837	0.00746
JLYHZ	Panical	maternal	Os04g0202300	0.76	0.006	0.0407
JLYHZ	Panical	paternal	Os04g0202500	5.54	2.31e-05	0.000295
JLYHZ	Panical	maternal	Os04g0202700	5.66	8.11e-05	0.000925
JLYHZ	Panical	maternal	Os04g0202800	4.89	0.00228	0.0176
JLYHZ	Panical	maternal	Os04g0204200	5.21	0.000619	0.00568
JLYHZ	Panical	paternal	Os04g0206100	6.04	1.01e-05	0.000138
JLYHZ	Panical	paternal	Os04g0206000	6.04	1.01e-05	0.000138
JLYHZ	Panical	paternal	Os04g0206300	5.19	0.000521	0.00491
JLYHZ	Panical	maternal	Os04g0208400	5.94	1.98e-05	0.000258
JLYHZ	Panical	maternal	Os04g0208500	0.79	0.00112	0.0095
JLYHZ	Panical	maternal	Os04g0208550	0.79	0.00112	0.0095
JLYHZ	Panical	maternal	Os04g0218100	0.71	0.000483	0.0046
JLYHZ	Panical	maternal	Os04g0219200	5.92	2.04e-05	0.000264
JLYHZ	Panical	maternal	Os04g0221600	0.42	1.44e-05	0.000192
JLYHZ	Panical	maternal	Os04g0221800	5.1	0.00105	0.00902
JLYHZ	Panical	maternal	Os04g0224200	7.39	4.04e-09	9.92e-08
JLYHZ	Panical	maternal	Os04g0224900	0.85	0.00126	0.0106
JLYHZ	Panical	maternal	Os04g0226340	5.49	0.000186	0.00198
JLYHZ	Panical	maternal	Os04g0226400	5.49	0.000186	0.00198
JLYHZ	Panical	maternal	Os04g0227100	4.11	1.2e-37	2.4e-35
JLYHZ	Panical	maternal	Os04g0227200	8.62	2.99e-10	8.74e-09
JLYHZ	Panical	paternal	Os04g0231200	1.23	0.00535	0.0371
JLYHZ	Panical	maternal	Os04g0233400	0.25	9.59e-05	0.00108
JLYHZ	Panical	maternal	Os04g0243400	1.65	1.32e-05	0.000178
JLYHZ	Panical	maternal	Os04g0244400	1.15	2.59e-15	1.52e-13
JLYHZ	Panical	maternal	Os04g0244500	1.16	5.34e-05	0.000636
JLYHZ	Panical	maternal	Os04g0244800	1.67	3.79e-43	1.12e-40
JLYHZ	Panical	maternal	Os04g0249600	1.12	0.000205	0.00217
JLYHZ	Panical	maternal	Os04g0250700	1.15	2.87e-05	0.000361
JLYHZ	Panical	paternal	Os04g0251825	7.55	1.49e-09	3.84e-08
JLYHZ	Panical	maternal	Os04g0252200	0.21	0.00706	0.0469
JLYHZ	Panical	maternal	Os04g0269700	2.27	2.39e-14	1.19e-12
JLYHZ	Panical	maternal	Os04g0269800	0.87	0.000155	0.00169
JLYHZ	Panical	maternal	Os04g0269900	5.52	1.47e-16	9.5e-15
JLYHZ	Panical	paternal	Os04g0271000	0.58	5.3e-07	8.76e-06
JLYHZ	Panical	maternal	Os04g0271700	5.92	2.11e-05	0.000272
JLYHZ	Panical	maternal	Os04g0272700	0.57	0.00322	0.0238
JLYHZ	Panical	maternal	Os04g0284900	0.43	0.00144	0.0118
JLYHZ	Panical	maternal	Os04g0286366	4.08	3.54e-05	0.000438
JLYHZ	Panical	paternal	Os04g0295100	0.65	0.00398	0.0286
JLYHZ	Panical	maternal	Os04g0295901	5.02	5.07e-12	1.94e-10
JLYHZ	Panical	maternal	Os04g0296700	4.62	6.87e-10	1.86e-08
JLYHZ	Panical	maternal	Os04g0297800	9.27	1.02e-32	1.65e-30
JLYHZ	Panical	maternal	Os04g0301500	0.69	2.13e-13	9.16e-12
JLYHZ	Panical	maternal	Os04g0302300	1.19	0.00147	0.0121
JLYHZ	Panical	maternal	Os04g0302400	5.9	1.88e-05	0.000246
JLYHZ	Panical	paternal	Os04g0306800	0.36	0.00582	0.0395
JLYHZ	Panical	paternal	Os04g0307900	4.41	0.00217	0.0169
JLYHZ	Panical	maternal	Os04g0308100	5.79	7.4e-06	0.000105
JLYHZ	Panical	maternal	Os04g0309400	1.47	8.66e-09	1.98e-07
JLYHZ	Panical	maternal	Os04g0312100	1.75	8.3e-06	0.000116
JLYHZ	Panical	maternal	Os04g0367400	0.69	0.00667	0.0446
JLYHZ	Panical	maternal	Os04g0369000	7.54	6.63e-10	1.81e-08
JLYHZ	Panical	maternal	Os04g0369066	7.88	1.01e-10	3.27e-09
JLYHZ	Panical	maternal	Os04g0370300	7.17	6.8e-09	1.6e-07
JLYHZ	Panical	paternal	Os04g0370500	6.11	7.39e-09	1.71e-07
JLYHZ	Panical	paternal	Os04g0372400	8.4	5.03e-20	4.18e-18
JLYHZ	Panical	maternal	Os04g0372700	1.68	1.47e-32	2.29e-30
JLYHZ	Panical	paternal	Os04g0375900	1.03	1.49e-15	9e-14
JLYHZ	Panical	paternal	Os04g0376000	0.26	0.00119	0.01
JLYHZ	Panical	paternal	Os04g0376100	3.08	6.71e-13	2.73e-11
JLYHZ	Panical	maternal	Os04g0377600	0.68	0.00293	0.0219
JLYHZ	Panical	paternal	Os04g0378575	1.62	0.000166	0.00179
JLYHZ	Panical	paternal	Os04g0379400	1.32	0.00487	0.0342
JLYHZ	Panical	paternal	Os04g0379600	1.6	0.000198	0.0021
JLYHZ	Panical	paternal	Os04g0379900	0.26	3.41e-05	0.000424
JLYHZ	Panical	paternal	Os04g0379916	0.17	0.00635	0.0428
JLYHZ	Panical	paternal	Os04g0379933	3.96	0.00171	0.0137
JLYHZ	Panical	maternal	Os04g0380300	1.4	1.73e-09	4.41e-08
JLYHZ	Panical	paternal	Os04g0381000	0.36	0.00557	0.0383
JLYHZ	Panical	paternal	Os04g0381400	0.85	0.00735	0.0485
JLYHZ	Panical	maternal	Os04g0387300	1.57	0.00141	0.0116
JLYHZ	Panical	maternal	Os04g0388900	1.16	0.000528	0.00497
JLYHZ	Panical	maternal	Os04g0412500	2.16	4.98e-13	2.03e-11
JLYHZ	Panical	maternal	Os04g0412900	0.79	0.00115	0.00971
JLYHZ	Panical	paternal	Os04g0422600	3.42	1.48e-06	2.32e-05
JLYHZ	Panical	maternal	Os04g0429450	8.43	1.56e-41	3.95e-39
JLYHZ	Panical	paternal	Os04g0430200	1.63	2.62e-06	4e-05
JLYHZ	Panical	maternal	Os04g0555300	1.43	1.06e-07	1.95e-06
JLYHZ	Panical	maternal	Os04g0556500	2.5	6.24e-05	0.000729
JLYHZ	Panical	paternal	Os04g0564600	0.29	0.00167	0.0135
JLYHZ	Panical	paternal	Os04g0565750	6.88	2e-15	1.19e-13
JLYHZ	Panical	paternal	Os04g0566000	1.19	0.000112	0.00125
JLYHZ	Panical	maternal	Os04g0566400	0.65	9.9e-11	3.22e-09
JLYHZ	Panical	maternal	Os04g0566450	0.87	0.000502	0.00477
JLYHZ	Panical	maternal	Os04g0573300	0.32	0.000337	0.00335
JLYHZ	Panical	maternal	Os04g0573200	0.33	0.000141	0.00155
JLYHZ	Panical	paternal	Os04g0576500	1.02	2.36e-18	1.71e-16
JLYHZ	Panical	paternal	Os04g0576700	3.67	2.1e-257	1.8e-253
JLYHZ	Panical	maternal	Os04g0577300	1.45	4.85e-28	6.12e-26
JLYHZ	Panical	maternal	Os04g0577800	0.67	0.000504	0.00478
JLYHZ	Panical	paternal	Os04g0581300	0.66	0.000773	0.00695
JLYHZ	Panical	paternal	Os04g0582000	2.95	8.98e-23	9.17e-21
JLYHZ	Panical	maternal	Os04g0583900	0.88	0.00198	0.0156
JLYHZ	Panical	maternal	Os04g0585700	0.53	0.000429	0.00415
JLYHZ	Panical	maternal	Os04g0594400	1.02	1.87e-27	2.33e-25
JLYHZ	Panical	maternal	Os04g0598200	0.21	0.00413	0.0295
JLYHZ	Panical	maternal	Os04g0598500	7.05	3.35e-08	6.77e-07
JLYHZ	Panical	maternal	Os04g0598600	6.87	1e-07	1.88e-06
JLYHZ	Panical	paternal	Os04g0599400	1.89	3.61e-11	1.24e-09
JLYHZ	Panical	maternal	Os04g0615000	0.43	2.5e-05	0.000317
JLYHZ	Panical	paternal	Os04g0616700	1.83	1.94e-06	3e-05
JLYHZ	Panical	maternal	Os04g0617600	0.68	0.00752	0.0495
JLYHZ	Panical	paternal	Os04g0618200	1.16	5.05e-08	9.76e-07
JLYHZ	Panical	maternal	Os04g0618400	4.34	0.00296	0.0221
JLYHZ	Panical	paternal	Os04g0619800	0.69	0.00748	0.0493
JLYHZ	Panical	maternal	Os04g0620000	0.31	0.00135	0.0112
JLYHZ	Panical	paternal	Os04g0623100	0.54	0.00217	0.0169
JLYHZ	Panical	paternal	Os04g0623300	0.24	0.00287	0.0215
JLYHZ	Panical	paternal	Os04g0623500	2.64	1.11e-08	2.47e-07
JLYHZ	Panical	paternal	Os04g0623600	2.16	3.03e-15	1.74e-13
JLYHZ	Panical	paternal	Os04g0623650	3.3	4.63e-13	1.91e-11
JLYHZ	Panical	maternal	Os04g0626100	0.79	7.23e-05	0.000833
JLYHZ	Panical	maternal	Os04g0626500	0.45	0.000173	0.00186
JLYHZ	Panical	paternal	Os04g0626600	0.74	1.92e-08	4.08e-07
JLYHZ	Panical	maternal	Os04g0628100	0.22	0.00686	0.0457
JLYHZ	Panical	paternal	Os04g0629600	6.45	9.48e-10	2.52e-08
JLYHZ	Panical	maternal	Os04g0632200	1.79	0.00108	0.00924
JLYHZ	Panical	maternal	Os04g0632300	7.38	4.51e-09	1.1e-07
JLYHZ	Panical	paternal	Os04g0634500	0.59	0.00221	0.0171
JLYHZ	Panical	paternal	Os04g0634700	0.62	7.84e-07	1.26e-05
JLYHZ	Panical	paternal	Os04g0635100	1.58	1.01e-06	1.62e-05
JLYHZ	Panical	maternal	Os04g0652600	1.49	0.000319	0.00319
JLYHZ	Panical	maternal	Os06g0115400	0.66	0.00016	0.00174
JLYHZ	Panical	maternal	Os06g0115700	0.45	0.00112	0.0095
JLYHZ	Panical	maternal	Os06g0115800	0.51	6.46e-05	0.000751
JLYHZ	Panical	maternal	Os06g0116600	0.31	0.00175	0.014
JLYHZ	Panical	paternal	Os06g0116800	0.49	0.00028	0.00284
JLYHZ	Panical	maternal	Os06g0118075	6.81	1.5e-07	2.7e-06
JLYHZ	Panical	maternal	Os06g0118700	6.68	2.79e-21	2.57e-19
JLYHZ	Panical	maternal	Os06g0119100	7.05	1.49e-11	5.31e-10
JLYHZ	Panical	maternal	Os06g0121200	2.92	0.000107	0.0012
JLYHZ	Panical	maternal	Os06g0122800	1.97	7.49e-22	7.38e-20
JLYHZ	Panical	maternal	Os06g0122500	5.24	0.000572	0.00531
JLYHZ	Panical	maternal	Os06g0123000	2.83	3.14e-10	9.1e-09
JLYHZ	Panical	maternal	Os06g0124900	1.8	1.34e-84	1.15e-81
JLYHZ	Panical	maternal	Os06g0127600	1.12	9.1e-06	0.000126
JLYHZ	Panical	maternal	Os06g0127700	1.12	9.1e-06	0.000126
JLYHZ	Panical	maternal	Os06g0127800	0.31	0.00284	0.0214
JLYHZ	Panical	maternal	Os06g0134300	2.71	2.51e-06	3.84e-05
JLYHZ	Panical	maternal	Os06g0134400	1.78	0.000409	0.00399
JLYHZ	Panical	maternal	Os06g0134466	3.21	2.41e-12	9.47e-11
JLYHZ	Panical	maternal	Os06g0134500	1.51	8.34e-05	0.000946
JLYHZ	Panical	maternal	Os06g0134800	1.05	3.42e-08	6.89e-07
JLYHZ	Panical	paternal	Os06g0134900	0.68	0.000174	0.00187
JLYHZ	Panical	maternal	Os06g0135900	1.73	2.12e-05	0.000273
JLYHZ	Panical	maternal	Os06g0136100	0.76	0.000292	0.00294
JLYHZ	Panical	maternal	Os06g0138700	5.52	3.12e-11	1.07e-09
JLYHZ	Panical	paternal	Os06g0140700	1.78	8.32e-06	0.000116
JLYHZ	Panical	paternal	Os06g0142050	0.92	0.00279	0.0211
JLYHZ	Panical	maternal	Os06g0142350	2.82	1.54e-10	4.79e-09
JLYHZ	Panical	maternal	Os06g0143400	0.62	9.94e-09	2.24e-07
JLYHZ	Panical	paternal	Os06g0147800	1.33	4.28e-10	1.22e-08
JLYHZ	Panical	maternal	Os06g0148300	3.99	5.62e-08	1.08e-06
JLYHZ	Panical	maternal	Os06g0152000	2.34	1.68e-47	5.76e-45
JLYHZ	Panical	maternal	Os06g0152400	1.99	4.26e-07	7.1e-06
JLYHZ	Panical	maternal	Os06g0152550	1.94	6.39e-31	9.14e-29
JLYHZ	Panical	maternal	Os06g0152600	2.34	1.46e-32	2.29e-30
JLYHZ	Panical	paternal	Os06g0154500	0.54	0.000117	0.0013
JLYHZ	Panical	paternal	Os06g0154550	0.6	0.00384	0.0277
JLYHZ	Panical	maternal	Os06g0154600	3.46	4.73e-08	9.22e-07
JLYHZ	Panical	paternal	Os06g0159700	2.24	1.97e-07	3.49e-06
JLYHZ	Panical	paternal	Os06g0159725	2.24	1.97e-07	3.49e-06
JLYHZ	Panical	maternal	Os06g0160001	2	6.67e-27	7.94e-25
JLYHZ	Panical	maternal	Os06g0160000	2	6.67e-27	7.94e-25
JLYHZ	Panical	maternal	Os06g0160100	1.88	2.12e-87	2.02e-84
JLYHZ	Panical	paternal	Os06g0163900	3.31	0.00183	0.0145
JLYHZ	Panical	maternal	Os06g0164900	1.3	7.71e-05	0.000882
JLYHZ	Panical	maternal	Os06g0165800	0.57	1.24e-06	1.97e-05
JLYHZ	Panical	maternal	Os06g0166200	2.22	0.00171	0.0137
JLYHZ	Panical	maternal	Os06g0168800	1.17	0.000662	0.00602
JLYHZ	Panical	maternal	Os06g0168901	2.25	0.00665	0.0446
JLYHZ	Panical	paternal	Os06g0170100	4.59	0.00603	0.0409
JLYHZ	Panical	paternal	Os06g0170500	1.17	6.21e-07	1.01e-05
JLYHZ	Panical	paternal	Os06g0181566	0.23	0.00164	0.0133
JLYHZ	Panical	maternal	Os06g0183700	1.47	0.00367	0.0266
JLYHZ	Panical	paternal	Os06g0184300	0.32	3.04e-07	5.2e-06
JLYHZ	Panical	paternal	Os06g0184800	1.55	1.14e-20	1.01e-18
JLYHZ	Panical	paternal	Os06g0184834	1.45	4.15e-18	2.99e-16
JLYHZ	Panical	maternal	Os06g0184900	2.99	0.000123	0.00137
JLYHZ	Panical	maternal	Os06g0190500	6.7	2.69e-07	4.61e-06
JLYHZ	Panical	maternal	Os06g0190525	6.53	7.27e-07	1.18e-05
JLYHZ	Panical	maternal	Os06g0190800	9.15	9.48e-12	3.52e-10
JLYHZ	Panical	maternal	Os06g0190850	8.3	2.45e-10	7.36e-09
JLYHZ	Panical	paternal	Os06g0192300	7.13	2.09e-08	4.42e-07
JLYHZ	Panical	maternal	Os06g0192900	0.97	7.02e-08	1.33e-06
JLYHZ	Panical	maternal	Os06g0192950	1.77	1.45e-11	5.2e-10
JLYHZ	Panical	paternal	Os06g0194000	0.34	2.38e-07	4.14e-06
JLYHZ	Panical	paternal	Os06g0225200	0.54	0.00127	0.0106
JLYHZ	Panical	maternal	Os06g0225400	2.13	2.54e-07	4.37e-06
JLYHZ	Panical	maternal	Os06g0225600	6.97	5.29e-08	1.02e-06
JLYHZ	Panical	paternal	Os06g0230400	8.47	2.15e-10	6.54e-09
JLYHZ	Panical	paternal	Os06g0232100	0.52	5.14e-06	7.5e-05
JLYHZ	Panical	paternal	Os06g0244700	0.41	3.72e-06	5.51e-05
JLYHZ	Panical	paternal	Os06g0244901	0.33	0.0011	0.00936
JLYHZ	Panical	maternal	Os06g0269200	1.43	0.000648	0.0059
JLYHZ	Panical	paternal	Os06g0271300	4.78	0.00253	0.0193
JLYHZ	Panical	paternal	Os06g0271350	4.61	0.00435	0.0309
JLYHZ	Panical	maternal	Os06g0271900	1.39	1.33e-05	0.000179
JLYHZ	Panical	paternal	Os06g0273100	2.65	4.85e-05	0.000582
JLYHZ	Panical	maternal	Os06g0274000	1.9	3.08e-67	1.47e-64
JLYHZ	Panical	paternal	Os06g0274100	0.47	2.42e-05	0.000308
JLYHZ	Panical	maternal	Os06g0274300	5.39	3.6e-09	8.91e-08
JLYHZ	Panical	paternal	Os06g0274500	0.97	1.23e-05	0.000165
JLYHZ	Panical	maternal	Os06g0275700	0.61	4.55e-05	0.000548
JLYHZ	Panical	maternal	Os06g0278450	7.94	8.99e-08	1.69e-06
JLYHZ	Panical	maternal	Os06g0283400	0.43	9.17e-06	0.000126
JLYHZ	Panical	paternal	Os06g0286700	3.77	1.43e-12	5.66e-11
JLYHZ	Panical	paternal	Os06g0287700	5.05	0.00108	0.00925
JLYHZ	Panical	paternal	Os06g0288100	5.58	2.99e-07	5.11e-06
JLYHZ	Panical	paternal	Os06g0288300	1.99	7.17e-06	0.000102
JLYHZ	Panical	maternal	Os06g0289200	3.26	0.00351	0.0257
JLYHZ	Panical	maternal	Os06g0289300	4.17	0.00412	0.0295
JLYHZ	Panical	paternal	Os06g0289900	0.87	0.000211	0.00222
JLYHZ	Panical	maternal	Os06g0290701	5	8.75e-06	0.000122
JLYHZ	Panical	maternal	Os06g0295300	7.33	5.9e-09	1.41e-07
JLYHZ	Panical	maternal	Os06g0301400	3.69	3.52e-06	5.26e-05
JLYHZ	Panical	maternal	Os06g0301500	6.63	4.11e-07	6.87e-06
JLYHZ	Panical	paternal	Os06g0326400	0.92	0.0053	0.0368
JLYHZ	Panical	paternal	Os06g0326700	0.62	0.00172	0.0138
JLYHZ	Panical	paternal	Os06g0329200	0.76	0.000529	0.00497
JLYHZ	Panical	maternal	Os06g0330100	3.03	2.1e-06	3.23e-05
JLYHZ	Panical	maternal	Os06g0332900	1.15	3.1e-12	1.21e-10
JLYHZ	Panical	paternal	Os06g0334100	1.04	5.71e-06	8.27e-05
JLYHZ	Panical	maternal	Os06g0347100	10.06	4.18e-13	1.73e-11
JLYHZ	Panical	paternal	Os06g0347700	6.74	2.07e-14	1.04e-12
JLYHZ	Panical	paternal	Os06g0347966	6.74	2.07e-14	1.04e-12
JLYHZ	Panical	maternal	Os06g0355300	5.09	0.00108	0.00925
JLYHZ	Panical	maternal	Os06g0355500	1.84	1.38e-22	1.39e-20
JLYHZ	Panical	paternal	Os06g0361500	1.06	0.000443	0.00426
JLYHZ	Panical	maternal	Os06g0473200	1.16	7.56e-10	2.03e-08
JLYHZ	Panical	maternal	Os06g0476400	1.61	6.6e-06	9.44e-05
JLYHZ	Panical	maternal	Os06g0479200	1.04	5.97e-15	3.22e-13
JLYHZ	Panical	paternal	Os06g0480000	1.86	1.03e-07	1.91e-06
JLYHZ	Panical	paternal	Os06g0483500	1.2	6.5e-06	9.34e-05
JLYHZ	Panical	maternal	Os06g0483701	6.28	3.17e-06	4.78e-05
JLYHZ	Panical	maternal	Os06g0500100	2.06	1.45e-08	3.14e-07
JLYHZ	Panical	paternal	Os06g0557600	2.62	0.00668	0.0447
JLYHZ	Panical	paternal	Os06g0586300	4.23	0.00347	0.0254
JLYHZ	Panical	paternal	Os06g0587300	5.54	5.01e-07	8.31e-06
JLYHZ	Panical	paternal	Os06g0597200	0.59	0.000139	0.00153
JLYHZ	Panical	paternal	Os06g0597400	0.42	0.000264	0.00271
JLYHZ	Panical	paternal	Os06g0605600	1.1	5.68e-05	0.000671
JLYHZ	Panical	maternal	Os06g0606401	8.68	8.17e-13	3.27e-11
JLYHZ	Panical	maternal	Os06g0606800	0.22	0.003	0.0223
JLYHZ	Panical	maternal	Os06g0608050	0.46	0.00545	0.0376
JLYHZ	Panical	maternal	Os06g0608100	0.46	0.00545	0.0376
JLYHZ	Panical	maternal	Os06g0612900	1.96	0.00147	0.012
JLYHZ	Panical	maternal	Os06g0617800	0.59	0.00354	0.0258
JLYHZ	Panical	maternal	Os06g0620000	4.85	0.00255	0.0194
JLYHZ	Panical	maternal	Os06g0620200	7.12	2.17e-08	4.59e-07
JLYHZ	Panical	maternal	Os06g0620600	2.12	1.32e-50	4.71e-48
JLYHZ	Panical	maternal	Os06g0621500	5.4	2.48e-14	1.22e-12
JLYHZ	Panical	maternal	Os06g0622000	1.36	2.54e-10	7.58e-09
JLYHZ	Panical	maternal	Os06g0626200	7.74	4.48e-10	1.25e-08
JLYHZ	Panical	paternal	Os06g0634500	0.47	0.00173	0.0138
JLYHZ	Panical	maternal	Os06g0635200	1.21	0.00417	0.0297
JLYHZ	Panical	paternal	Os06g0638000	0.24	0.00581	0.0395
JLYHZ	Panical	maternal	Os06g0638300	1.33	2.62e-05	0.000331
JLYHZ	Panical	maternal	Os06g0638700	1.71	5.13e-09	1.24e-07
JLYHZ	Panical	maternal	Os06g0642500	5.35	0.00034	0.00337
JLYHZ	Panical	paternal	Os06g0643000	0.4	0.00132	0.011
JLYHZ	Panical	paternal	Os06g0643050	0.4	0.00132	0.011
JLYHZ	Panical	maternal	Os06g0643100	0.4	9.19e-05	0.00104
JLYHZ	Panical	paternal	Os06g0644466	0.91	0.000426	0.00413
JLYHZ	Panical	maternal	Os06g0645400	0.43	0.000397	0.00388
JLYHZ	Panical	maternal	Os06g0646400	0.21	0.00399	0.0286
JLYHZ	Panical	maternal	Os06g0646500	0.72	1.06e-09	2.79e-08
JLYHZ	Panical	maternal	Os06g0647700	0.55	0.000929	0.00816
JLYHZ	Panical	maternal	Os06g0649800	0.76	2.79e-08	5.72e-07
JLYHZ	Panical	paternal	Os06g0650300	3.14	0.000402	0.00392
JLYHZ	Panical	paternal	Os06g0653300	7.43	3.07e-09	7.64e-08
JLYHZ	Panical	maternal	Os06g0658200	8.27	8.36e-08	1.58e-06
JLYHZ	Panical	paternal	Os06g0658350	5	0.00136	0.0113
JLYHZ	Panical	paternal	Os06g0661700	0.76	3.94e-05	0.000479
JLYHZ	Panical	paternal	Os06g0661733	0.76	3.94e-05	0.000479
JLYHZ	Panical	maternal	Os06g0662200	1.03	2.93e-05	0.000368
JLYHZ	Panical	maternal	Os06g0683300	0.62	0.000752	0.00679
JLYHZ	Panical	paternal	Os06g0683400	0.29	0.000369	0.00363
JLYHZ	Panical	maternal	Os06g0691200	0.39	0.00397	0.0285
JLYHZ	Panical	maternal	Os06g0716700	2.19	1.06e-38	2.16e-36
JLYHZ	Panical	maternal	Os06g0720700	5.63	7.59e-05	0.000872
JLYHZ	Panical	maternal	Os06g0724600	0.65	0.000163	0.00176
JLYHZ	Panical	maternal	Os06g0724700	0.59	6.84e-13	2.77e-11
JLYHZ	Panical	maternal	Os06g0724800	0.63	2.6e-13	1.1e-11
JLYHZ	Panical	paternal	Os05g0100100	0.74	0.00238	0.0183
JLYHZ	Panical	paternal	Os05g0101600	0.73	0.00169	0.0136
JLYHZ	Panical	maternal	Os05g0102000	1.23	0.000882	0.00781
JLYHZ	Panical	paternal	Os05g0103800	7.63	9.34e-14	4.23e-12
JLYHZ	Panical	paternal	Os05g0104800	0.49	0.000227	0.00237
JLYHZ	Panical	maternal	Os05g0110100	2.21	0.000166	0.00179
JLYHZ	Panical	paternal	Os05g0111000	0.36	0.00193	0.0153
JLYHZ	Panical	maternal	Os05g0112000	0.25	0.000269	0.00276
JLYHZ	Panical	maternal	Os05g0112200	0.72	6.28e-05	0.000734
JLYHZ	Panical	maternal	Os05g0113900	0.2	0.00101	0.00874
JLYHZ	Panical	maternal	Os05g0114800	8.24	2.39e-07	4.14e-06
JLYHZ	Panical	maternal	Os05g0124000	9.97	2.46e-10	7.38e-09
JLYHZ	Panical	maternal	Os05g0124600	2.26	4.77e-09	1.16e-07
JLYHZ	Panical	maternal	Os05g0125900	3.74	5.95e-05	0.000699
JLYHZ	Panical	maternal	Os05g0169100	0.31	0.000478	0.00457
JLYHZ	Panical	maternal	Os05g0206200	7.2	1.33e-08	2.91e-07
JLYHZ	Panical	paternal	Os05g0208550	4.08	2.87e-247	1.23e-243
JLYHZ	Panical	paternal	Os05g0208500	5.25	5.09e-247	1.46e-243
JLYHZ	Panical	maternal	Os05g0214100	0.38	0.000474	0.00454
JLYHZ	Panical	paternal	Os05g0216950	6.72	2.13e-10	6.5e-09
JLYHZ	Panical	paternal	Os05g0217000	0.79	2.42e-09	6.09e-08
JLYHZ	Panical	paternal	Os05g0227600	1.88	4.71e-08	9.22e-07
JLYHZ	Panical	paternal	Os05g0307200	0.92	0.00329	0.0242
JLYHZ	Panical	paternal	Os05g0320100	0.57	0.0005	0.00476
JLYHZ	Panical	maternal	Os05g0320300	7.58	4.35e-10	1.24e-08
JLYHZ	Panical	maternal	Os05g0325200	0.58	4.79e-05	0.000576
JLYHZ	Panical	paternal	Os05g0336000	2.22	2.23e-05	0.000286
JLYHZ	Panical	paternal	Os05g0341300	4.97	1.01e-17	6.94e-16
JLYHZ	Panical	paternal	Os05g0347000	0.49	0.00577	0.0394
JLYHZ	Panical	paternal	Os05g0349400	5.83	3.01e-05	0.000377
JLYHZ	Panical	maternal	Os05g0349500	0.27	0.0055	0.038
JLYHZ	Panical	maternal	Os05g0349600	0.26	0.00706	0.0469
JLYHZ	Panical	maternal	Os05g0364500	2	2.8e-11	9.72e-10
JLYHZ	Panical	maternal	Os05g0364600	1.57	3.72e-12	1.44e-10
JLYHZ	Panical	maternal	Os05g0365200	1.39	0.000161	0.00175
JLYHZ	Panical	maternal	Os05g0365250	1.67	0.00386	0.0278
JLYHZ	Panical	maternal	Os05g0365500	1.76	2.3e-30	3.08e-28
JLYHZ	Panical	maternal	Os05g0365700	5.21	0.000567	0.00527
JLYHZ	Panical	paternal	Os05g0366200	4.86	0.00249	0.0191
JLYHZ	Panical	maternal	Os05g0366300	2.38	2.81e-19	2.23e-17
JLYHZ	Panical	maternal	Os05g0366900	2	2.43e-05	0.000308
JLYHZ	Panical	maternal	Os05g0367000	2.29	1.35e-08	2.95e-07
JLYHZ	Panical	maternal	Os05g0367100	1.71	1.98e-06	3.07e-05
JLYHZ	Panical	maternal	Os05g0367200	2.05	3.44e-13	1.43e-11
JLYHZ	Panical	maternal	Os05g0368300	1.75	2.51e-42	6.53e-40
JLYHZ	Panical	maternal	Os05g0368350	1.75	1.78e-42	4.92e-40
JLYHZ	Panical	paternal	Os05g0369300	5.36	0.000327	0.00326
JLYHZ	Panical	maternal	Os05g0370000	1.76	0.00132	0.011
JLYHZ	Panical	maternal	Os05g0370600	1.71	1.51e-68	8.62e-66
JLYHZ	Panical	maternal	Os05g0370650	1.52	9.83e-21	8.87e-19
JLYHZ	Panical	maternal	Os05g0371500	1.74	7.09e-15	3.75e-13
JLYHZ	Panical	maternal	Os05g0371600	1.86	7.64e-47	2.52e-44
JLYHZ	Panical	maternal	Os05g0372000	1.57	9.67e-07	1.55e-05
JLYHZ	Panical	maternal	Os05g0372100	1.98	1.85e-42	4.96e-40
JLYHZ	Panical	maternal	Os05g0372200	1.56	5.4e-17	3.56e-15
JLYHZ	Panical	maternal	Os05g0372400	1.91	5.41e-05	0.000643
JLYHZ	Panical	maternal	Os05g0372800	2.71	0.000599	0.0055
JLYHZ	Panical	maternal	Os05g0372833	2.41	0.00295	0.022
JLYHZ	Panical	maternal	Os05g0372866	2.41	0.00295	0.022
JLYHZ	Panical	maternal	Os05g0373000	2.54	1.62e-128	2.32e-125
JLYHZ	Panical	maternal	Os05g0373300	1.5	2.2e-15	1.3e-13
JLYHZ	Panical	maternal	Os05g0373400	2.26	1.77e-55	6.88e-53
JLYHZ	Panical	maternal	Os05g0373500	2.52	2.19e-30	2.98e-28
JLYHZ	Panical	maternal	Os05g0373700	1.94	7e-153	1.2e-149
JLYHZ	Panical	maternal	Os05g0374000	3.41	4.85e-17	3.22e-15
JLYHZ	Panical	maternal	Os05g0374200	3.17	4.45e-10	1.25e-08
JLYHZ	Panical	maternal	Os05g0374500	1.26	0.000558	0.00519
JLYHZ	Panical	maternal	Os05g0374600	1.41	3.55e-15	1.99e-13
JLYHZ	Panical	maternal	Os05g0378800	1.91	1.65e-20	1.45e-18
JLYHZ	Panical	maternal	Os05g0379500	2.86	0.00365	0.0265
JLYHZ	Panical	paternal	Os05g0380300	5.43	3.93e-05	0.000479
JLYHZ	Panical	maternal	Os05g0380850	4.32	0.00316	0.0234
JLYHZ	Panical	maternal	Os05g0380900	1.27	5.87e-12	2.23e-10
JLYHZ	Panical	paternal	Os05g0382550	5.98	1.5e-05	0.000199
JLYHZ	Panical	maternal	Os05g0382600	2.38	3.95e-15	2.2e-13
JLYHZ	Panical	maternal	Os05g0383000	1.01	7.63e-07	1.23e-05
JLYHZ	Panical	maternal	Os05g0383100	2.38	4.74e-11	1.62e-09
JLYHZ	Panical	maternal	Os05g0392700	2.07	1.09e-17	7.45e-16
JLYHZ	Panical	maternal	Os05g0392900	5.44	0.000219	0.0023
JLYHZ	Panical	maternal	Os05g0393100	2.89	3.44e-05	0.000427
JLYHZ	Panical	maternal	Os05g0395300	2.01	1.59e-19	1.3e-17
JLYHZ	Panical	maternal	Os05g0397300	1.31	3.46e-26	4.01e-24
JLYHZ	Panical	maternal	Os05g0397900	1.09	3.5e-20	2.98e-18
JLYHZ	Panical	maternal	Os05g0405900	2.01	0.00421	0.03
JLYHZ	Panical	maternal	Os05g0418600	5	0.00156	0.0127
JLYHZ	Panical	paternal	Os05g0435700	0.77	0.00478	0.0336
JLYHZ	Panical	maternal	Os05g0448675	3.83	1.59e-11	5.66e-10
JLYHZ	Panical	paternal	Os05g0452500	1.1	1.74e-05	0.000228
JLYHZ	Panical	paternal	Os05g0486300	4.95	0.000304	0.00306
JLYHZ	Panical	maternal	Os05g0491200	0.57	0.000191	0.00204
JLYHZ	Panical	maternal	Os05g0550200	0.8	0.00103	0.00889
JLYHZ	Panical	paternal	Os05g0561800	8.28	1.3e-11	4.69e-10
JLYHZ	Panical	paternal	Os05g0562000	6.5	6.78e-10	1.84e-08
JLYHZ	Panical	paternal	Os05g0565000	0.33	0.000222	0.00232
JLYHZ	Panical	maternal	Os05g0579800	1.26	0.0052	0.0362
JLYHZ	Panical	maternal	Os05g0580000	1.32	0.00494	0.0345
JLYHZ	Panical	paternal	Os05g0580200	4.62	0.00633	0.0427
JLYHZ	Panical	paternal	Os05g0580550	9.33	3.74e-09	9.23e-08
JLYHZ	Panical	paternal	Os05g0585500	0.31	0.000535	0.00501
JLYHZ	Panical	paternal	Os05g0588100	7.96	1.14e-07	2.09e-06
JLYHZ	Panical	paternal	Os05g0591500	1.08	1.97e-13	8.53e-12
JLYHZ	Panical	paternal	Os05g0592600	0.42	0.002	0.0157
JLYHZ	Panical	paternal	Os07g0106700	0.57	0.00202	0.0158
JLYHZ	Panical	paternal	Os07g0108900	0.4	5.37e-09	1.29e-07
JLYHZ	Panical	maternal	Os07g0109600	0.86	1.14e-08	2.53e-07
JLYHZ	Panical	maternal	Os07g0109800	5.78	7.3e-06	0.000104
JLYHZ	Panical	maternal	Os07g0110000	2.18	9.33e-14	4.23e-12
JLYHZ	Panical	paternal	Os07g0110100	1.59	1.19e-06	1.89e-05
JLYHZ	Panical	paternal	Os07g0110650	5.78	3.72e-05	0.000459
JLYHZ	Panical	paternal	Os07g0110800	3.3	3.75e-36	7.15e-34
JLYHZ	Panical	paternal	Os07g0111100	1.89	2.79e-13	1.18e-11
JLYHZ	Panical	paternal	Os07g0111700	4.11	1.64e-06	2.55e-05
JLYHZ	Panical	maternal	Os07g0111800	8.13	3.07e-15	1.75e-13
JLYHZ	Panical	maternal	Os07g0111900	6.52	1.82e-07	3.24e-06
JLYHZ	Panical	paternal	Os07g0117400	5.42	0.00023	0.00239
JLYHZ	Panical	paternal	Os07g0117800	5.92	8.32e-06	0.000116
JLYHZ	Panical	maternal	Os07g0120900	0.71	0.00144	0.0118
JLYHZ	Panical	paternal	Os07g0121750	2.94	2.42e-05	0.000308
JLYHZ	Panical	paternal	Os07g0121800	8.08	4.17e-08	8.32e-07
JLYHZ	Panical	maternal	Os07g0122000	5.91	5.14e-08	9.89e-07
JLYHZ	Panical	maternal	Os07g0123500	0.38	0.00338	0.0248
JLYHZ	Panical	maternal	Os07g0123533	0.43	0.00163	0.0132
JLYHZ	Panical	maternal	Os07g0124500	0.24	0.00552	0.0381
JLYHZ	Panical	paternal	Os07g0134000	0.65	0.00148	0.0121
JLYHZ	Panical	maternal	Os07g0136300	0.66	8.06e-09	1.86e-07
JLYHZ	Panical	paternal	Os07g0136500	0.67	1.18e-09	3.07e-08
JLYHZ	Panical	paternal	Os07g0136800	1.3	2.67e-06	4.07e-05
JLYHZ	Panical	paternal	Os07g0137000	1.8	4.69e-13	1.93e-11
JLYHZ	Panical	maternal	Os07g0137200	0.65	5.72e-05	0.000674
JLYHZ	Panical	paternal	Os07g0137500	9.35	1.79e-09	4.55e-08
JLYHZ	Panical	paternal	Os07g0137600	0.78	5.94e-12	2.25e-10
JLYHZ	Panical	maternal	Os07g0140566	7.85	2.09e-10	6.42e-09
JLYHZ	Panical	maternal	Os07g0141600	1.03	3.25e-06	4.9e-05
JLYHZ	Panical	maternal	Os07g0141700	1.53	1.13e-08	2.51e-07
JLYHZ	Panical	maternal	Os07g0142802	2.15	2.57e-08	5.3e-07
JLYHZ	Panical	maternal	Os07g0142900	1.5	0.000314	0.00315
JLYHZ	Panical	maternal	Os07g0144732	7.19	5.8e-12	2.21e-10
JLYHZ	Panical	maternal	Os07g0164700	9.42	1.54e-09	3.96e-08
JLYHZ	Panical	maternal	Os07g0166800	0.2	0.00628	0.0424
JLYHZ	Panical	maternal	Os07g0166850	0.3	0.00181	0.0144
JLYHZ	Panical	maternal	Os07g0167000	0.38	0.00195	0.0154
JLYHZ	Panical	maternal	Os07g0167300	2.25	0.00334	0.0246
JLYHZ	Panical	paternal	Os07g0195300	1.05	0.00701	0.0466
JLYHZ	Panical	maternal	Os07g0202100	5.65	8.39e-05	0.00095
JLYHZ	Panical	paternal	Os07g0204800	1.29	5.83e-06	8.41e-05
JLYHZ	Panical	maternal	Os07g0205500	0.31	0.00353	0.0257
JLYHZ	Panical	maternal	Os07g0205600	0.33	0.00224	0.0174
JLYHZ	Panical	maternal	Os07g0208801	1.18	1.54e-06	2.42e-05
JLYHZ	Panical	maternal	Os07g0209000	0.21	0.00743	0.049
JLYHZ	Panical	paternal	Os07g0215200	0.65	2.26e-09	5.69e-08
JLYHZ	Panical	maternal	Os07g0220600	1.47	1.18e-26	1.38e-24
JLYHZ	Panical	maternal	Os07g0228000	8	8.06e-15	4.24e-13
JLYHZ	Panical	maternal	Os07g0228400	8	3.25e-07	5.53e-06
JLYHZ	Panical	maternal	Os07g0229900	0.47	4.71e-06	6.91e-05
JLYHZ	Panical	maternal	Os07g0246200	0.19	0.00258	0.0197
JLYHZ	Panical	paternal	Os07g0248900	6.24	3.86e-06	5.71e-05
JLYHZ	Panical	paternal	Os07g0264800	0.67	0.00595	0.0404
JLYHZ	Panical	paternal	Os07g0267400	0.54	0.000176	0.00189
JLYHZ	Panical	paternal	Os07g0269800	4.66	0.00575	0.0394
JLYHZ	Panical	paternal	Os07g0273700	3.3	4.17e-05	0.000505
JLYHZ	Panical	maternal	Os07g0277600	8.67	2.47e-08	5.15e-07
JLYHZ	Panical	maternal	Os07g0278866	8.46	8.5e-10	2.27e-08
JLYHZ	Panical	paternal	Os07g0412100	0.59	1.24e-18	9.17e-17
JLYHZ	Panical	paternal	Os07g0414200	0.55	0.00174	0.0139
JLYHZ	Panical	paternal	Os07g0418600	1.63	2.97e-19	2.34e-17
JLYHZ	Panical	maternal	Os07g0418700	3.16	0.0034	0.025
JLYHZ	Panical	maternal	Os07g0419500	1.28	5.26e-19	4.03e-17
JLYHZ	Panical	maternal	Os07g0420700	0.61	4.74e-14	2.25e-12
JLYHZ	Panical	maternal	Os07g0421000	1.37	0.000343	0.0034
JLYHZ	Panical	paternal	Os07g0439000	0.85	0.00349	0.0255
JLYHZ	Panical	paternal	Os07g0442800	7.39	5.75e-18	4.07e-16
JLYHZ	Panical	paternal	Os07g0445600	0.5	6.34e-15	3.4e-13
JLYHZ	Panical	paternal	Os07g0449100	1.12	0.0058	0.0395
JLYHZ	Panical	maternal	Os07g0454200	5.67	2.06e-07	3.61e-06
JLYHZ	Panical	paternal	Os07g0458700	0.54	0.000368	0.00362
JLYHZ	Panical	paternal	Os07g0465100	0.72	1.87e-05	0.000244
JLYHZ	Panical	maternal	Os07g0467500	0.44	0.00541	0.0375
JLYHZ	Panical	maternal	Os07g0479300	0.43	0.00134	0.0111
JLYHZ	Panical	paternal	Os07g0486000	1.47	0.00139	0.0115
JLYHZ	Panical	maternal	Os07g0490600	0.38	1.42e-08	3.08e-07
JLYHZ	Panical	maternal	Os07g0492100	1.94	3e-39	6.6e-37
JLYHZ	Panical	maternal	Os07g0492300	6.78	4.26e-08	8.47e-07
JLYHZ	Panical	maternal	Os07g0492500	6.76	5.06e-08	9.76e-07
JLYHZ	Panical	paternal	Os07g0512100	0.71	0.000171	0.00184
JLYHZ	Panical	paternal	Os07g0512150	0.72	0.000157	0.00172
JLYHZ	Panical	paternal	Os07g0521000	0.59	0.00516	0.0359
JLYHZ	Panical	paternal	Os07g0521100	5.66	2.76e-10	8.15e-09
JLYHZ	Panical	paternal	Os07g0522600	0.98	6.22e-19	4.72e-17
JLYHZ	Panical	paternal	Os07g0539400	2.42	4.6e-15	2.55e-13
JLYHZ	Panical	paternal	Os07g0549300	7.98	6.73e-07	1.09e-05
JLYHZ	Panical	maternal	Os07g0551700	0.82	0.00127	0.0106
JLYHZ	Panical	maternal	Os07g0551750	0.82	0.00127	0.0106
JLYHZ	Panical	maternal	Os07g0554500	0.91	0.00494	0.0345
JLYHZ	Panical	paternal	Os07g0569100	0.4	2.3e-05	0.000294
JLYHZ	Panical	paternal	Os07g0569166	0.4	2.32e-05	0.000296
JLYHZ	Panical	paternal	Os07g0570300	0.32	0.000927	0.00814
JLYHZ	Panical	maternal	Os07g0570500	0.88	0.000137	0.00151
JLYHZ	Panical	maternal	Os07g0570550	1.95	6.4e-25	7.12e-23
JLYHZ	Panical	maternal	Os07g0570575	1.85	4.62e-39	9.91e-37
JLYHZ	Panical	maternal	Os07g0570600	2.26	6.1e-32	9.01e-30
JLYHZ	Panical	maternal	Os07g0573900	2.28	3.57e-09	8.88e-08
JLYHZ	Panical	maternal	Os07g0574400	0.69	0.00174	0.0139
JLYHZ	Panical	maternal	Os07g0574800	0.22	0.00218	0.0169
JLYHZ	Panical	paternal	Os07g0576500	1.69	8.69e-09	1.99e-07
JLYHZ	Panical	paternal	Os07g0576550	1.68	9.98e-09	2.25e-07
JLYHZ	Panical	paternal	Os07g0577400	0.7	0.000321	0.0032
JLYHZ	Panical	maternal	Os07g0580500	0.52	1.67e-05	0.00022
JLYHZ	Panical	paternal	Os07g0580766	4.69	0.00468	0.0329
JLYHZ	Panical	maternal	Os07g0580800	1.62	5.83e-08	1.11e-06
JLYHZ	Panical	paternal	Os07g0581000	0.59	4.68e-08	9.2e-07
JLYHZ	Panical	maternal	Os07g0581300	0.43	0.000296	0.00298
JLYHZ	Panical	maternal	Os07g0582700	10.75	1.05e-14	5.44e-13
JLYHZ	Panical	maternal	Os07g0582800	10.77	9.69e-15	5.03e-13
JLYHZ	Panical	paternal	Os07g0591300	1.23	0.000396	0.00388
JLYHZ	Panical	paternal	Os07g0591350	1.18	0.00104	0.00902
JLYHZ	Panical	paternal	Os07g0592000	0.36	0.000356	0.00352
JLYHZ	Panical	paternal	Os07g0595800	1.39	0.000284	0.00287
JLYHZ	Panical	maternal	Os07g0596200	6.37	1.78e-06	2.77e-05
JLYHZ	Panical	maternal	Os07g0598300	0.51	0.000593	0.00546
JLYHZ	Panical	maternal	Os07g0600700	0.24	0.000242	0.00251
JLYHZ	Panical	paternal	Os07g0603800	0.55	0.00284	0.0214
JLYHZ	Panical	maternal	Os07g0606900	1.02	3.72e-06	5.51e-05
JLYHZ	Panical	maternal	Os07g0608300	0.4	0.000876	0.00776
JLYHZ	Panical	paternal	Os07g0608700	0.31	0.00369	0.0267
JLYHZ	Panical	paternal	Os07g0612200	2.98	0.000588	0.00544
JLYHZ	Panical	paternal	Os07g0614500	1.12	9.94e-72	6.56e-69
JLYHZ	Panical	maternal	Os07g0616200	0.43	0.000115	0.00128
JLYHZ	Panical	paternal	Os07g0616600	0.24	0.000521	0.00491
JLYHZ	Panical	paternal	Os07g0617100	1.7	0.00259	0.0197
JLYHZ	Panical	paternal	Os07g0617700	0.85	0.000853	0.00758
JLYHZ	Panical	paternal	Os07g0619800	0.52	2.76e-08	5.67e-07
JLYHZ	Panical	maternal	Os07g0623100	0.39	0.00646	0.0434
JLYHZ	Panical	paternal	Os07g0623400	0.64	3.96e-07	6.65e-06
JLYHZ	Panical	maternal	Os07g0624100	1.7	0.000497	0.00473
JLYHZ	Panical	maternal	Os07g0626200	0.33	0.00109	0.00927
JLYHZ	Panical	maternal	Os07g0628400	3.67	3.39e-15	1.92e-13
JLYHZ	Panical	maternal	Os07g0628301	3.75	1.99e-15	1.19e-13
JLYHZ	Panical	maternal	Os07g0628600	0.55	0.000591	0.00545
JLYHZ	Panical	maternal	Os07g0628700	5.01	8.13e-05	0.000925
JLYHZ	Panical	maternal	Os07g0628900	4.96	0.00118	0.01
JLYHZ	Panical	maternal	Os07g0631300	1.73	4.11e-05	0.000499
JLYHZ	Panical	maternal	Os07g0631500	6.97	5.66e-08	1.08e-06
JLYHZ	Panical	maternal	Os07g0632600	0.27	0.00463	0.0327
JLYHZ	Panical	paternal	Os07g0635700	3.88	3.62e-10	1.05e-08
JLYHZ	Panical	maternal	Os07g0636000	0.61	0.00409	0.0292
JLYHZ	Panical	paternal	Os07g0636400	0.51	0.00346	0.0253
JLYHZ	Panical	paternal	Os07g0640300	8.26	4.83e-10	1.34e-08
JLYHZ	Panical	maternal	Os07g0642100	2.23	5.25e-39	1.1e-36
JLYHZ	Panical	maternal	Os07g0642600	1.09	7.58e-14	3.49e-12
JLYHZ	Panical	maternal	Os07g0642800	0.34	0.00047	0.0045
JLYHZ	Panical	paternal	Os07g0642900	1.29	0.000645	0.00588
JLYHZ	Panical	paternal	Os07g0644700	5.99	1.44e-05	0.000192
JLYHZ	Panical	maternal	Os07g0647600	2.26	1.47e-10	4.62e-09
JLYHZ	Panical	maternal	Os07g0649100	1.87	0.00304	0.0226
JLYHZ	Panical	maternal	Os07g0649500	7.86	2.31e-07	4.03e-06
JLYHZ	Panical	maternal	Os07g0649600	4.58	2.95e-14	1.44e-12
JLYHZ	Panical	maternal	Os07g0650000	1.04	4.53e-05	0.000547
JLYHZ	Panical	maternal	Os07g0650100	0.96	0.000229	0.00239
JLYHZ	Panical	paternal	Os07g0650375	8.27	1.38e-11	4.97e-10
JLYHZ	Panical	paternal	Os07g0650451	8.3	1.1e-11	4.01e-10
JLYHZ	Panical	maternal	Os07g0650600	2.52	0.00162	0.0132
JLYHZ	Panical	maternal	Os07g0653800	2.07	1.23e-10	3.86e-09
JLYHZ	Panical	maternal	Os07g0653900	1.79	1.29e-07	2.35e-06
JLYHZ	Panical	maternal	Os07g0654500	3.96	7.32e-05	0.000842
JLYHZ	Panical	paternal	Os07g0656100	0.38	0.00129	0.0107
JLYHZ	Panical	maternal	Os07g0657200	0.34	1.12e-05	0.000151
JLYHZ	Panical	maternal	Os07g0658600	0.56	2.44e-08	5.08e-07
JLYHZ	Panical	maternal	Os07g0661400	0.78	5.32e-32	8e-30
JLYHZ	Panical	maternal	Os07g0661600	0.94	0.00681	0.0454
JLYHZ	Panical	paternal	Os07g0662500	0.4	1.02e-06	1.62e-05
JLYHZ	Panical	paternal	Os07g0662800	6.22	7.2e-09	1.67e-07
JLYHZ	Panical	maternal	Os07g0663300	1.06	1.47e-05	0.000196
JLYHZ	Panical	maternal	Os07g0663600	2.21	0.00388	0.028
JLYHZ	Panical	paternal	Os07g0666900	0.23	0.00443	0.0314
JLYHZ	Panical	maternal	Os07g0679400	3.16	0.00543	0.0376
JLYHZ	Panical	paternal	Os07g0680300	0.42	8.07e-06	0.000113
JLYHZ	Panical	paternal	Os07g0680600	0.42	9.85e-05	0.00111
JLYHZ	Panical	paternal	Os07g0681500	0.39	0.00363	0.0264
JLYHZ	Panical	maternal	Os07g0683900	0.62	0.000767	0.0069
JLYHZ	Panical	paternal	Os07g0684700	4.26	2.2e-09	5.57e-08
JLYHZ	Panical	paternal	Os07g0686500	0.72	0.000853	0.00758
JLYHZ	Panical	maternal	Os11g0102900	0.65	0.000361	0.00356
JLYHZ	Panical	maternal	Os11g0103100	0.62	0.00108	0.00926
JLYHZ	Panical	maternal	Os11g0103150	0.67	0.00354	0.0258
JLYHZ	Panical	maternal	Os11g0103800	1.61	9.24e-11	3.02e-09
JLYHZ	Panical	maternal	Os11g0116550	0.46	0.000245	0.00252
JLYHZ	Panical	maternal	Os11g0119200	7.18	1.54e-08	3.32e-07
JLYHZ	Panical	maternal	Os11g0121600	0.89	0.00075	0.00678
JLYHZ	Panical	maternal	Os11g0122150	7.81	5.59e-07	9.18e-06
JLYHZ	Panical	maternal	Os11g0123400	1	2.48e-14	1.22e-12
JLYHZ	Panical	paternal	Os11g0147200	5.95	1.73e-05	0.000227
JLYHZ	Panical	maternal	Os11g0155900	0.61	1.36e-06	2.13e-05
JLYHZ	Panical	maternal	Os11g0155950	0.61	1.36e-06	2.13e-05
JLYHZ	Panical	maternal	Os11g0170200	0.31	0.000421	0.0041
JLYHZ	Panical	maternal	Os11g0171800	1.22	1.59e-06	2.49e-05
JLYHZ	Panical	paternal	Os11g0172300	1.05	0.000241	0.0025
JLYHZ	Panical	maternal	Os11g0172350	3.57	2.56e-11	8.92e-10
JLYHZ	Panical	maternal	Os11g0175800	5.21	9.9e-06	0.000136
JLYHZ	Panical	maternal	Os11g0208100	4.03	6.81e-11	2.27e-09
JLYHZ	Panical	maternal	Os11g0208800	2.53	0.00264	0.02
JLYHZ	Panical	maternal	Os11g0208850	2.53	0.00264	0.02
JLYHZ	Panical	paternal	Os11g0210000	1.24	0.00121	0.0101
JLYHZ	Panical	paternal	Os11g0211600	6.7	0.000219	0.0023
JLYHZ	Panical	maternal	Os11g0212100	7.61	1.02e-09	2.7e-08
JLYHZ	Panical	maternal	Os11g0216100	2.62	0.00166	0.0134
JLYHZ	Panical	maternal	Os11g0216300	2.32	5.81e-07	9.52e-06
JLYHZ	Panical	maternal	Os11g0219400	8.24	3.19e-13	1.34e-11
JLYHZ	Panical	paternal	Os11g0233800	0.27	0.0064	0.0431
JLYHZ	Panical	maternal	Os11g0234200	0.7	0.00604	0.0409
JLYHZ	Panical	paternal	Os11g0239200	4.48	0.00135	0.0112
JLYHZ	Panical	maternal	Os11g0245800	0.94	0.00107	0.00917
JLYHZ	Panical	paternal	Os11g0246300	5.09	0.00108	0.00925
JLYHZ	Panical	paternal	Os11g0247000	1.06	0.00747	0.0492
JLYHZ	Panical	maternal	Os11g0261500	2.31	0.00188	0.0149
JLYHZ	Panical	maternal	Os11g0263000	8.37	7.06e-12	2.64e-10
JLYHZ	Panical	paternal	Os11g0483600	0.63	0.00518	0.0361
JLYHZ	Panical	paternal	Os11g0484300	0.39	1.07e-06	1.71e-05
JLYHZ	Panical	paternal	Os11g0485900	2.78	3.71e-12	1.44e-10
JLYHZ	Panical	paternal	Os11g0488400	3.43	3.29e-13	1.37e-11
JLYHZ	Panical	maternal	Os11g0490300	4.83	2.32e-05	0.000296
JLYHZ	Panical	maternal	Os11g0491500	1.88	0.00492	0.0344
JLYHZ	Panical	paternal	Os11g0491600	2.43	0.000305	0.00306
JLYHZ	Panical	maternal	Os11g0496500	1.22	0.00715	0.0474
JLYHZ	Panical	maternal	Os11g0513900	6.25	3.65e-06	5.43e-05
JLYHZ	Panical	maternal	Os11g0516800	8.2	1e-11	3.68e-10
JLYHZ	Panical	maternal	Os11g0517200	6.67	3.16e-07	5.38e-06
JLYHZ	Panical	maternal	Os11g0517400	6.04	8.88e-06	0.000123
JLYHZ	Panical	maternal	Os11g0517800	5.9	2.07e-05	0.000268
JLYHZ	Panical	maternal	Os11g0518900	2.1	1.28e-29	1.69e-27
JLYHZ	Panical	paternal	Os11g0523500	5.53	0.000147	0.00161
JLYHZ	Panical	maternal	Os11g0526800	1.15	0.000642	0.00587
JLYHZ	Panical	maternal	Os11g0531300	0.37	0.000107	0.0012
JLYHZ	Panical	maternal	Os11g0545300	2.29	1.7e-67	8.59e-65
JLYHZ	Panical	maternal	Os11g0546900	0.3	1.68e-06	2.62e-05
JLYHZ	Panical	maternal	Os11g0549615	6.84	3.2e-08	6.49e-07
JLYHZ	Panical	paternal	Os11g0550300	5.42	0.00025	0.00257
JLYHZ	Panical	paternal	Os11g0550500	5.73	5.55e-05	0.000658
JLYHZ	Panical	paternal	Os11g0550800	8.31	1.05e-11	3.84e-10
JLYHZ	Panical	maternal	Os11g0550900	0.54	0.000147	0.00161
JLYHZ	Panical	paternal	Os11g0555600	5.43	3.84e-05	0.000472
JLYHZ	Panical	paternal	Os11g0555866	5.11	0.000151	0.00165
JLYHZ	Panical	maternal	Os11g0588400	0.38	0.00127	0.0106
JLYHZ	Panical	maternal	Os11g0592500	0.72	0.000209	0.0022
JLYHZ	Panical	maternal	Os11g0595200	4.58	0.006	0.0407
JLYHZ	Panical	paternal	Os11g0598800	3.04	6.49e-33	1.07e-30
JLYHZ	Panical	maternal	Os11g0600700	0.45	0.000625	0.00572
JLYHZ	Panical	maternal	Os11g0602600	2.46	1.11e-09	2.93e-08
JLYHZ	Panical	maternal	Os11g0602701	2.33	4.29e-18	3.07e-16
JLYHZ	Panical	paternal	Os11g0609700	5.95	1.73e-05	0.000227
JLYHZ	Panical	paternal	Os11g0611600	1.99	3.64e-06	5.43e-05
JLYHZ	Panical	maternal	Os11g0614500	1.04	1.12e-10	3.57e-09
JLYHZ	Panical	paternal	Os11g0615300	1.11	0.00363	0.0264
JLYHZ	Panical	maternal	Os11g0615700	0.63	3.64e-17	2.44e-15
JLYHZ	Panical	maternal	Os11g0615750	0.62	4.75e-16	2.97e-14
JLYHZ	Panical	maternal	Os11g0615800	1.67	1.28e-34	2.28e-32
JLYHZ	Panical	maternal	Os11g0616200	0.72	0.001	0.0087
JLYHZ	Panical	maternal	Os11g0634500	0.39	7.64e-05	0.000875
JLYHZ	Panical	paternal	Os11g0637100	4.16	0.00062	0.00568
JLYHZ	Panical	maternal	Os11g0639600	9.46	3.43e-15	1.93e-13
JLYHZ	Panical	maternal	Os11g0640000	6.98	0.000115	0.00128
JLYHZ	Panical	maternal	Os11g0640300	5.84	1.42e-10	4.47e-09
JLYHZ	Panical	maternal	Os11g0648000	0.57	0.000458	0.0044
JLYHZ	Panical	maternal	Os11g0648400	0.68	1.18e-13	5.28e-12
JLYHZ	Panical	paternal	Os11g0648700	2.89	2.9e-10	8.52e-09
JLYHZ	Panical	paternal	Os11g0648800	0.45	3.88e-05	0.000474
[truncated: 2,243 more rows]

## Sheet: Table S7
Table S7. Important ASEGs related to agronomic trait
Gene	LLYHZ	JLYHZ	Ensembl description	funRiceGenes link
Os01g0147900	consistent paternal	-	Triosephosphate isomerase, Glycolytic enzyme, Key component in XA3/XA26-mediated resistance to Xo	TPI|OsTPI1.1
Os01g0357100	consistent maternal	-	Ferredoxin-nitrite reductase, Nitrate reduction (assimilation), Determination of regeneration abilit	PSR1|OsNiR
Os01g0547000	consistent paternal	-	Similar to LRR19	OsRPM1
Os01g0547200	consistent paternal	-	Zinc finger, BED-type predicted domain containing protein	ZBED
Os01g0783800	consistent maternal	consistent maternal	Serine/threonine protein kinase-related domain containing protein	SDS2
Os01g0797600	shift direction	-	AP2/ERF family protein, ERF-associated EAR-motif-containing repressor, Abiotic stress response, Stress signalin	AP37|OsERF3
Os01g0934800	consistent paternal	consistent paternal	Alpha/beta hydrolase fold-1 domain containing protein	Pir7b
Os03g0183300	consistent maternal	-	Pathogenesis-related transcriptional factor and ERF domain containing protein	OsBIERF4
Os02g0194700	consistent paternal	-	Similar to Lipoxygenase 2.3, chloroplast precursor (EC 1.13.11.12) (LOX2:Hv:3)	OsLOX5
Os02g0610500	consistent maternal	-	CO-like protein containing two B-box zinc finger domains and one CCT domain, Constitutive flowering represso	OsCOL4
Os02g0639000	consistent paternal	consistent paternal	Double stranded RNA binding domain (dsRBD) containing protein, Regulation of stress response	OsLMS
Os04g0202500	consistent paternal	consistent paternal	Similar to H0512B01.12 protein	OsLecRK3
Os04g0549600	consistent paternal	-	Chaperone DnaJ protein, Negative regulation of rice innate immunity, Basal resistance to Magnaporthe oryza	OsDjA6
Os06g0115400	consistent maternal	consistent maternal	Similar to Superoxide dismutase [Fe], chloroplast (EC 1.15.1.1) (Fragment)	OsFSD2
Os06g0138700	consistent maternal	consistent maternal	Cyclin-like F-box domain containing protein	DDF1
Os06g0147800	consistent paternal	consistent paternal	Similar to Mitogen-activated protein kinase kinase 2	OsMKK1
Os06g0154500	consistent paternal	-	Mitogen-activated protein kinase, Brassinosteroid (BR) signaling and homeostasis, Regulation of grain size and plant heigh	OsMPK1|OsMAPK6|OsSIPK
Os06g0218500	consistent paternal	-	MCM family protein	OsMCM2
Os06g0286700	consistent paternal	consistent paternal	Similar to Piz-t	Pi9|Piz-t|Pi2
Os07g0412100	consistent paternal	consistent paternal	Similar to Granule-bound starch synthase Ib, chloroplast precursor (EC 2.4.1.21) (Fragment)	OsGBSSII
Os07g0418600	shift direction	-	Proline-rich glycoprotein, ABA-dependent inhibition of root growt	RePRP2.2
Os07g0687700	consistent maternal	-	Similar to Transcription factor HBP-1b(C38) (Fragment)	rTGA2.1|OsbZIP63|OsNIF1
Os11g0247300	shift direction	-	Alpha-tubulin protein, Cell elongation and divisio	TID1|SRS5|OsTubA2
Os11g0545300	consistent maternal	consistent maternal	Similar to Topoisomerase 6 subunit A-like protein	OsSpo11-5
Os11g0572500	consistent maternal	-	Similar to Zinc finger, RING-type	OsAIR2
Os11g0615700	consistent maternal	-	Proteasome subunit alpha type 5 (EC 3.4.25.1) (20S proteasome alpha subunit E) (20S proteasome subunit alpha-5)	OgPAE1
Os11g0615800	consistent maternal	consistent maternal	DNA repair protein RAD51, Homologous pairin	OsRad51|OsRad51A1
Os08g0160500	consistent paternal	consistent paternal	MLG (mixed-linkage glucan) synthase, Biosynthesis of MLG (cell wall polysaccharide	CslF6
Os08g0205150	consistent paternal	-	NB-ARC domain containing protein	OsPi304
Os08g0237000	consistent maternal	consistent maternal	Xyloglucan endotransglycosylase/hydrolase protein 8 precursor (EC 2.4.1.207) (End-xyloglucan transferase	OsXTH8
Os08g0237200	consistent paternal	consistent paternal	Mannose-1-phosphate guanyltransferase (EC 2.7.7.13) (ATP-mannose-1- phosphate guanylyltransferase) (GDP-mannose pyrophosphorylase) (NDP- hexose pyrophosphorylase)	OsVTC1-8
Os08g0374600	consistent maternal	-	Similar to Receptor kinase-like protein	OsRLCK253
Os08g0504700	consistent paternal	consistent paternal	Gibberellin-induced A20/AN1 zinc-finger protein, Negative regulation of GA (gibberellin) -mediated cell elongatio	OsDOG|OsSAP11
Os12g0274700	consistent paternal	-	Similar to Petunia ribulose 1,5-bisphosphate carboxylase small subunit mRNA (clone pSSU 51), partial cds. (Fragment)	OsRBCS2
Os12g0291100	consistent paternal	-	Similar to Petunia ribulose 1,5-bisphosphate carboxylase small subunit mRNA (clone pSSU 51), partial cds. (Fragment)	OsRBCS3
Os12g0435200	consistent maternal	-	Similar to Zeaxanthin cleavage oxygenase	OsNCED2
Os12g0563200	consistent paternal	consistent paternal	Plastid ribosomal small subunit protein S6, Chloroplast development at low temperatur	TCD11
Os12g0569700	consistent paternal	consistent paternal	Similar to Heat shock protein 70	OsHSP23.7
Os10g0392400	consistent paternal	-	Tify domain containing protein	OsJAZ12|OsTIFY11d
Os10g0462800	shift direction	-	Component of the plastid-encoded plastid RNA polymerase (PEP), peripheral subunit of PEP complex, OsPAP1/OspTAC3, Early chloroplast developmen	OsWSL3
Os10g0497300	consistent paternal	consistent paternal	Pentatricopeptide repeat domain containing protein	Rf1a|Rf5
Os09g0541000	consistent paternal	-	Similar to Aquaporin 2	OsPIP2;7
Os01g0227100	-	consistent paternal	Chlorophyll b reductase, Leaf senescenc	NYC1
Os01g0639100	-	consistent maternal	DEAD box RNA helicase homologous to eukaryotic initiation factor 4AIII (eIF4AIII), Core components of the exon junction complex (EJC), Regulation of plant height, pollen, and seed developmen	OsRH2
Os01g0767700	-	consistent maternal	Similar to DEIH-box RNA/DNA helicase	RNAhA
Os01g0952800	-	consistent paternal	Achaete-scute transcription factor related domain containing protein	OsIRO2|OsbHLH056
Os01g0957000	-	consistent maternal	ATP-NAD kinase, PpnK-type, all-beta domain containing protein	OsNADK1
Os03g0815100	-	shift direction	Similar to OsNAC6 protein	OsNAC19|SNAC1|OsNAC9
Os02g0618200	-	consistent maternal	Circadian-associated rice pseudo response regulator, Control of flowering tim	OsPRR1
Os04g0271000	-	consistent paternal	NAD+-dependent histone deacetylase, Seed developmen	OsSRT1
Os04g0379900	-	shift direction	Similar to Acyl-[acyl-carrier-protein] desaturase, chloroplast precursor (EC 1.14.19.2) (Stearoyl-ACP desaturase)	SLL1
Os04g0566400	-	consistent maternal	Similar to INDETERMINATE-related protein 9	OsIDD10
Os04g0634700	-	shift direction	Similar to Diacylglycerol kinase	OsBIDK1|OsDGK1
Os06g0184900	-	consistent maternal	Transferase family protein	OsPHT1
Os06g0274000	-	consistent maternal	Heat shock factor (HSF) binding protein, Regulation of heat shock response and seed developmen	OsHSBP2
Os06g0605600	-	consistent paternal	GAMYB-like protein, Flower development and stem elongation at the reproductive stag	OsGAMYBL
Os05g0227600	-	consistent paternal	Proline-rich glycoprotein, ABA-dependent inhibition of root growt	RePRP1.2
Os05g0372100	-	consistent maternal	Similar to protein kinase family protein	OsRLCK185
Os05g0373300	-	consistent maternal	Similar to predicted protein	OsBON3
Os05g0395300	-	consistent maternal	Cystathionine beta-synthase, core domain containing protein	DPS1
Os07g0134000	-	consistent paternal	Amino acid permease, Transport of amino acid	OsAAP1
Os07g0569100	-	consistent paternal	Remorin protein, Coordination of interlink between abscisic acid (ABA) and brassinosteroid (BR) signalin	OsREM4.1
Os07g0581000	-	consistent paternal	Protein of unknown function DUF250 domain containing protein	OsUGT3
Os07g0650600	-	consistent maternal	Similar to BLE2 protein	OsBLE2
Os07g0666900	-	shift direction	Vacuolar Na+/H+ antiporter, Salt toleranc	OsNHX1
Os08g0220600	-	consistent maternal	Fibronectin, type III domain containing protein	OsVIL1
Os08g0549100	-	consistent paternal	Similar to Peroxisome type ascorbate peroxidase	OsAPX4
Os12g0285100	-	consistent maternal	Hypothetical conserved gene	Pita2
Os10g0444700	-	consistent maternal	Phosphate transporter, Pi homeostasi	OsPht1;8|OsPT8
Os10g0480200	-	consistent maternal	Similar to Rolled leaf1	OSHB2
Os09g0299200	-	consistent paternal	MYB-type transcription factor, Reguration of high-affinity potassium transporter, Salt toleranc	OsROC1|OsMYBc
Os09g0325700	-	consistent maternal	Protein phosphatase 2C, Abiotic stress response, Early panicle developmen	OsSIPP2C1|OsPP2C68|OsPP108
Os09g0358000	-	consistent maternal	Similar to OsD305	OsD305

## Sheet: Table S8
Table S8. GO enrichment analysis for allele-specific gene expression in hybrids
ID	Description	LLYHZ_L	JLYHZ_L	LLYHZ_P	JLYHZ_P
GO:0035235	ionotropic glutamate receptor signaling pathway	5**	5**	3**	3**		*' means P < 0.05,'** 'means P < 0.01, and the number indicates the number of enriched genes
GO:0004970	ionotropic glutamate receptor activity	5**	5**	3**	3**
GO:0022627	cytosolic small ribosomal subunit	5*	4	6**	7**
GO:0009414	response to water deprivation	7**	3	6**	6*
GO:0019843	rRNA binding	4	6*	6**	9**
GO:0031977	thylakoid lumen	3**	3**	-	1
GO:0015977	carbon fixation	3*	-	4**	-
GO:0007165	signal transduction	11	11	23**	25**
GO:0009904	chloroplast accumulation movement	1	1	3**	2*
GO:0005777	peroxisome	8**	6*	-	5
GO:0043531	ADP binding	12	10	21**	29**
GO:0042742	defense response to bacterium	4	6*	5*	4
GO:0005655	nucleolar ribonuclease P complex	-	2*	-	3**
GO:0006952	defense response	12	8	26**	21**
GO:0005840	ribosome	15*	11	12*	11
GO:0048366	leaf development	1	-	3*	3*
GO:0008233	peptidase activity	13*	10	8	14*
GO:0008234	cysteine-type peptidase activity	4	6*	2	9**
GO:0016709	oxidoreductase activity, acting on paired donors, with incorporation or reduction of molecular oxygen, NAD(P)H as one donor, and incorporation of one atom of oxygen	10**	9**	-	2
GO:0009409	response to cold	6**	2	4*	4
GO:0009737	response to abscisic acid	6*	4	4	8**
GO:0071011	precatalytic spliceosome	-	-	3*	4**
GO:0009903	chloroplast avoidance movement	1	1	3**	2*
GO:0010287	plastoglobule	3*	3*	2	2
GO:0034599	cellular response to oxidative stress	6**	4*	2	2
GO:0009853	photorespiration	3**	-	3**	1
GO:0005689	U12-type spliceosomal complex	-	-	2*	3**
GO:0006412	translation	15	15*	14*	16
GO:0004497	monooxygenase activity	14**	9	2	1
GO:0030422	production of siRNA involved in RNA interference	2	-	2*	-
GO:0071013	catalytic step 2 spliceosome	-	-	2	4*
GO:0009751	response to salicylic acid	2	1	2*	-
GO:0005839	proteasome core complex	2*	1	1	1
GO:0006260	DNA replication	2	1	1	5*
GO:0004713	protein tyrosine kinase activity	-	2	-	3*
GO:0006073	cellular glucan metabolic process	1	2*	1	1
GO:0016209	antioxidant activity	1	2*	-	-
GO:0008171	O-methyltransferase activity	1	3*	1	-
GO:0019904	protein domain specific binding	2	2	2*	1
GO:0016616	oxidoreductase activity, acting on the CH-OH group of donors, NAD or NADP as acceptor	5*	4	2	-
GO:0051213	dioxygenase activity	5	6*	3	2
GO:0009909	regulation of flower development	3*	-	1	-
GO:0004707	MAP kinase activity	1	-	1	3*
GO:0004553	hydrolase activity, hydrolyzing O-glycosyl compounds	8	8	8*	10
GO:0005669	transcription factor TFIID complex	-	1	2*	-
GO:0008270	zinc ion binding	13	11	9	26*
GO:0000302	response to reactive oxygen species	4**	1	2	3
GO:0008483	transaminase activity	5**	3	1	-
GO:0006807	nitrogen compound metabolic process	2*	-	-	-
GO:0048481	plant ovule development	3**	-	1	1
GO:0003678	DNA helicase activity	3	3	2	4*
GO:0035556	intracellular signal transduction	9*	5	3	4
GO:0004298	threonine-type endopeptidase activity	2*	1	1	1
GO:0009579	thylakoid	7	9*	2	2
GO:0000145	exocyst	1	1	3*	1
GO:0006207	de novo pyrimidine nucleobase biosynthetic process	-	2*	-	-
GO:0046777	protein autophosphorylation	8*	2	4	3
GO:0016760	cellulose synthase (UDP-forming) activity	3*	2	1	2
GO:0016762	xyloglucan:xyloglucosyl transferase activity	1	2*	1	1
GO:0020037	heme binding	17*	11	3	6
GO:0006817	phosphate ion transport	-	2*	-	1
GO:0010150	leaf senescence	2	1	1	3*
GO:0004683	calmodulin-dependent protein kinase activity	3*	1	-	1
GO:0010498	proteasomal protein catabolic process	2*	1	1	1
GO:0010499	proteasomal ubiquitin-independent protein catabolic process	2*	1	1	1
GO:0046982	protein heterodimerization activity	1	-	5*	2
GO:0006631	fatty acid metabolic process	3	5**	3	-
GO:0051123	RNA polymerase II preinitiation complex assembly	-	1	2*	-
GO:0015935	small ribosomal subunit	3	3	4**	2
GO:0000165	MAPK cascade	1	-	1	3*
GO:0031492	nucleosomal DNA binding	-	-	2*	2
GO:0003951	NAD+ kinase activity	1	2*	1	1
GO:0009651	response to salt stress	4	2	4	7*
GO:0042273	ribosomal large subunit biogenesis	-	1	1	3*
GO:0006221	pyrimidine nucleotide biosynthetic process	-	3**	-	-
GO:0004525	ribonuclease III activity	2	-	2*	-
GO:0016705	oxidoreductase activity, acting on paired donors, with incorporation or reduction of molecular oxygen	13*	9	-	3
GO:0046939	nucleotide phosphorylation	-	2*	-	-
GO:0002181	cytoplasmic translation	1	2	3*	1
GO:0006508	proteolysis	17	15	10	24**
GO:0032508	DNA duplex unwinding	3	4*	3	4
GO:0009408	response to heat	3	3	6**	4
GO:0009833	plant-type primary cell wall biogenesis	3**	2	1	2
GO:0009723	response to ethylene	2	1	2	3*
GO:0009931	calcium-dependent protein serine/threonine kinase activity	3*	1	-	1
GO:0005516	calmodulin binding	5*	3	1	2
GO:0018105	peptidyl-serine phosphorylation	5*	3	2	2
GO:0000786	nucleosome	2	-	5**	2
GO:0030244	cellulose biosynthetic process	3*	2	1	2
GO:0006099	tricarboxylic acid cycle	2	1	3*	1
GO:0050662	coenzyme binding	2	4*	2	2
GO:0009536	plastid	13	17	16*	8
GO:0006520	cellular amino acid metabolic process	5**	2	-	-
GO:0003735	structural constituent of ribosome	12	12	13**	14
GO:0048193	Golgi vesicle transport	2	2*	-	-
GO:0046940	nucleoside monophosphate phosphorylation	-	2*	-	-
GO:0016984	ribulose-bisphosphate carboxylase activity	2	-	2*	-
GO:0009570	chloroplast stroma	15**	9	4	4
GO:0005686	U2 snRNP	-	-	2	3*
GO:0006413	translational initiation	2	2	2	6*

## Sheet: Table S9
Table S9. Yield of several famous super-hybrid rice under different nitrogen treatments
Varieties	2017			2018			Two-year average			Mean	Compare With	Compare With
	N120	N180	N270	N120	N180	N270	N120	N180	N270		Mean	CK
	kg ha-1	kg ha-1	kg ha-1	kg ha-1	kg ha-1	kg ha-1	kg ha-1	kg ha-1	kg ha-1		±%	±%
LLYHZ	9.94a	9.88a	9.76a	11.23a	11.33ab	11.27ab	10.59	10.61	10.52	10.57	13.17	18.37
JLYHZ	9.37b	9.74a	9.88a	11.04ab	11.14b	11.11b	10.21	10.44	10.5	10.38	11.13	16.24
Yongyou 2640	7.96d	8.37c	9.15ab	11.56a	12.38a	12.16a	9.76	10.38	10.66	10.26	9.85	14.89
Quanyou 6	8.57c	8.85bc	8.23bc	10.81abc	10.37bc	9.93c	9.69	9.61	9.08	9.46	1.28	5.94
Yangliangyou 6	9.56ab	9.43ab	9.07ab	10.24bcd	9.85cd	8.54d	9.9	9.64	8.81	9.45	1.18	5.82
Mean	8.74	8.89	8.55	10.25	10.02	9.58	9.49	9.45	9.06	9.34	0	4.59
Hanyou 549	9.26b	8.91bc	8.29bc	9.65de	9.61cd	8.84d	9.46	9.26	8.57	9.09	-2.68	1.79
Huiliangyou 882	8.67c	8.59c	8.21bc	9.95cd	9.52cd	8.95cd	9.31	9.06	8.58	8.98	-3.85	0.56
Fengliangyou 4 (CK)	8.56c	8.91bc	7.91cd	9.50de	9.3d	9.41cd	9.03	9.11	8.66	8.93	-4.39	0
E Liangyou 476	8.56c	9.35ab	8.00c	9.64de	9.26d	8.66d	9.1	9.31	8.33	8.91	-4.6	-0.22
Quanyou 683	6.90e	6.82d	6.96d	8.85e	7.44e	6.94e	7.88	7.13	6.95	7.32	-21.63	-18.03

## Sheet: Table S10
Table S10 Types of genes for some important agronomic traits carried by parents
Gene Name	HZ	J4155	LK638
Hbd2/LTG1	Cold_tolerant	Cold_tolerant	Cold_sensitive
HIS1	Resistant_to_beta-triketone_herbicides	Resistant_to_beta-triketone_herbicides	Resistant_to_beta-triketone_herbicides
qAG9-2	WT	Low_anaerobic_germination_tolerance	Low_anaerobic_germination_tolerance
SLG1	Heat_tolerant	Heat_tolerant	Heat_tolerant
BRF04	Blast_resistant	Blast_resistant	Blast_resistant
BRF06-1	Blast_resistant	Blast_susceptible	Blast_susceptible
Pi2	Blast_resistant	Blast_susceptible	Blast_susceptible
Pib-mk	Blast_resistant	Blast_resistant	Blast_resistant
Pid2	Blast_resistant	Blast_resistant	Blast_resistant
Pid3	Blast_resistant	Blast_resistant	Blast_resistant
Pi-ta	Blast_resistant	Blast_resistant	Blast_susceptible
Ptr	Blast_resistant	Blast_susceptible	Blast_susceptible
Stv11	RSV_resistant	RSV_resistant	RSV_resistant
NRT1.1B	Higher_NUE	Higher_NUE	Higher_NUE
OsNR2	High_NUE	High_NUE	High_NUE
TCP19	Higher_NUE	Low_NUE	Low_NUE
TOND1	Tolerant_to_nitrogen_deficiency	Tolerant_to_nitrogen_deficiency	Tolerant_to_nitrogen_deficiency
ALK	High_gelatinization_temperature	Lower_gelatinization_temperature	High_gelatinization_temperature
OsAAP6	High_grain_protein_content	High_grain_protein_content	High_grain_protein_content
OsGluA2	High_grain_protein_content	High_grain_protein_content	High_grain_protein_content
Phr1	Grain_phenol_reaction	Grain_phenol_reaction	Grain_phenol_reaction
qGC10	Higher_gel_consistency	Higher_gel_consistency	Higher_gel_consistency
Sdr4	Weak_seed_dormancy	Weak_seed_dormancy	Weak_seed_dormancy
Waxy	Low_grain_amylose_content	Low_grain_amylose_content	Low_grain_amylose_content
GLW7/OsSPL13	Large_grain	Large_grain	Large_grain
GS3	Large_grain	Large_grain	Large_grain
GS5	Large_grain	Large_grain	Large_grain
GW2	Normal_grain	Normal_grain	Normal_grain
GW5	Slender_grain	Slender_grain	Slender_grain
GW7/GL7	Normal_grain	Normal_grain	Normal_grain
GW8/OsSPL16	Wide_grain	Wide_grain	Wide_grain
OsGSR1/GW6/OsGASR7	Enhanced_grain_length_and_width	Reduced_grain_width	Enhanced_grain_length_and_width
DTH2	LD_late_flowering	LD_late_flowering	LD_late_flowering
DTH7/Ghd7.1	LD_late_flowering	LD_late_flowering	LD_late_flowering
DTH8/Ghd8	LD_early_flowering	LD_late_flowering	LD_late_flowering
Ef-cd	Normal_flowering	Normal_flowering	Normal_flowering
Ehd1	Normal_flowering	Normal_flowering	Normal_flowering
Ghd7	LD_late_flowering	LD_early_flowering	LD_early_flowering
Hd1	LD_early_flowering	LD_early_flowering	LD_early_flowering
Hd16	LD_late_flowering	LD_late_flowering	LD_late_flowering
Hd17	Normal_flowering	Early_flowering	Early_flowering
Hd18	Normal_flowering	Normal_flowering	Normal_flowering
Hd3a	SD_late_flowering	SD_late_flowering	SD_late_flowering
Hd6	LD_late_flowering	LD_late_flowering	LD_late_flowering
RFT1	LD_early_flowering	LD_early_flowering	LD_early_flowering
DEP1	Non-erect_panicle	Non-erect_panicle	Non-erect_panicle
Gn1a	More_grain_per_panicle	More_grain_per_panicle	More_grain_per_panicle
GY1	Normal_mesocotyl	Normal_mesocotyl	Normal_mesocotyl
HTD1	More_tiller_number	More_tiller_number	Less_tiller_number
IPA1/WFP/OsSPL14	Normal_tiller_and_panicle	Normal_tiller_and_panicle	Normal_tiller_and_panicle
LAX1	Less_grain_per_panicle	Less_grain_per_panicle	More_grain_per_panicle
NAL1	Narrow_leaf	Narrow_leaf	Narrow_leaf
NOG1	More_grain_per_panicle	More_grain_per_panicle	More_grain_per_panicle
OsSPY	Normal_grain_height	Normal_grain_height	Normal_grain_height
qNPT1	Normal_plant_architecture	Normal_plant_architecture	Normal_plant_architecture
SBI	Decreased_plant_height	Decreased_plant_height	Decreased_plant_height
SCM2/OsAPO1	Strong_culm	Strong_culm	Strong_culm
SCM3/OsTB1	Strong_culm	Strong_culm	Strong_culm
SD1	Semi-dwarf	Semi-dwarf	Semi-dwarf
TAC1	Large_tiller_angle	Large_tiller_angle	Large_tiller_angle
TAC3/qTA3	Large_tiller_angle	Large_tiller_angle	Large_tiller_angle
TAW1	Less_grain_per_panicle	Less_grain_per_panicle	More_grain_per_panicle
qSH1	Strong_seed_shattering	Strong_seed_shattering	Strong_seed_shattering
